# Supplementary material for: Genetically diverse mouse models of SARS-CoV-2 infection reproduce clinical variation in type I interferon and cytokine responses in COVID-19
Source: Nat Commun. 2023 Jul 25;14:4481. doi: 10.1038/s41467-023-40076-5 (PMC10368652; doi:10.1038/s41467-023-40076-5)
Supplement: Supplementary file 4 — Source Data [file 41467_2023_40076_MOESM4_ESM.xlsx]

## Sheet: BAL Cytokine Data
					101221 Genotype
Type	Well	Experiment Mouse#	Sex	Strain	HuACE2 Genotype	DPI	Sensitive/Resistant	Tissue	Virus Titer (Brain)	Virus Titer (LUNG)	GM-CSF (42)	IFNgamma (38)	IL-1beta (19)	IL12p70 (39)	IL13 (35)	IL18 (66)	IL2 (20)	IL4 (26)	IL5 (27)	IL6 (28)	TNFalpha (45)	IL10 (13)	IL17A (52)	IL22 (33)	IL23 (37)	IL27 (36)	IL9 (34)	Eotaxin (62)	Gro-alpha/KC (43)	IP10 (22)	MCP1 (51)	MCP3 (48)	MIP1alpha (47)	MIP1beta (72)	MIP2 (55)	RANTES (44)	IFNalpha (30)
X1	A3	1	F	A/J x K18-ACE2 (F1)	Pos	3	S	BAL	0	0	0	0	0	0	2.18	0	6.13	0.31	0.02	4.92	4.44	19.14	0.23	6.15	16.48	2.9	26.97	4.54	11.5	2.21	0	0.52	2.99	1.6	0	0.64	6.7
X2	A4	2	F	A/J x K18-ACE2 (F1)	Pos	3	S	BAL	0	7.61218e+06	0	27.77	0.4	11.02	2.74	103.02	2.39	0.58	0.71	901.88	24.04	5.02	0.43	14.15	7.97	7.04	0	36.05	54.37	356.17	643.52	394.4	29.35	34.97	20.97	105.62	233.87
X3	A5	3	F	A/J x K18-ACE2 (F1)	Pos	3	S	BAL	0	3.30579e+06	0	97.47	0.47	18.18	3.53	318.61	2.39	1.05	0.63	951.08	34.54	3.61	0.33	6.15	9.58	11.62	5.1	46.54	49.52	344.19	702.48	413.82	43.1	56.23	21.72	317.7	364.47
X4	A6	4	F	A/J x K18-ACE2 (F1)	Pos	6	S	BAL	0	8727.03	0	1047.69	0.08	5.25	4.31	1369.02	17.22	0.79	0.02	24.73	18.71	61.94	0.04	7.48	7.65	6.21	0	35.97	25.92	231.56	156.96	265.08	27.92	21.31	14.52	122.9	0
X6	A8	6	F	A/J x K18-ACE2 (F1)	Pos	6	S	BAL	431.034	245.098	0	57.06	0	8.31	5.35	163.06	0.7	0.52	0	10.03	20.78	0	0.04	0	7.34	2.9	0	27.62	29.75	192.81	171.76	303.02	43.24	32.07	13.32	156.52	0
X8	A10	8	M	A/J x K18-ACE2 (F1)	Pos	6	S	BAL	1.34542e+08	84615.4	0	883.16	0	13.39	4.42	1379.41	2.05	0.63	0	8.35	19.75	14.45	0	3.52	6.39	4.14	0	46.96	19.08	192.57	174.62	280.26	49.01	42.32	12.75	193.69	0
X11	B3	11	M	A/J x K18-ACE2 (F1)	Pos	3	S	BAL	0	608247	0	4.13	0	4.14	0.67	0	1.52	0.42	0.21	104.48	12.73	6.95	0.04	0.9	12.51	3.32	7.37	5.76	8.4	167.09	97.11	41.06	12.6	16.88	15.55	48.06	125.96
X12	B4	12	M	A/J x K18-ACE2 (F1)	Pos	6	S	BAL	1.02273e+09	21317.8	0	5.33	0	0.29	1.37	0	0	0.28	0	42.36	22.11	1.58	0.23	3.52	7.65	0	5.1	9.46	32.51	72.42	19.52	19.99	8.22	2.75	13.87	13.11	0
X15	B7	15	F	NZO/HL x K18 hACE2 (F1)	Pos	6	R	BAL	0	1182.03	0	3016.56	0.25	12.16	7.91	2656.14	2.14	1.31	0.3	78.47	38.88	62.43	0.04	11.47	2.67	7.04	0	142.95	49.25	227.42	680.69	400.53	43.59	48.63	15.55	220.06	0
X16	B8	16	F	NZO/HL x K18 hACE2 (F1)	Pos	3	R	BAL	0	0	0	0	0	0.29	0.96	0	4.23	0.2	0	2.02	1.92	11.01	0.43	0.9	10.88	1.66	9.42	1.58	0	1.2	0	0.27	0.94	0.68	0	0	0
X17	B9	17	F	NZO/HL x K18 hACE2 (F1)	Pos	3	R	BAL	1559.45	1.70746e+06	0	378.12	0.25	21.71	2.97	892.59	2.39	0.84	0.55	736.4	45.48	3.04	0.43	6.15	8.29	11.62	2.38	64.08	99.83	392.15	1373.65	569.88	69.4	76.55	24.19	220.15	401.91
X18	B10	18	F	NZO/HL x K18 hACE2 (F1)	Pos	3	R	BAL	0	1.07798e+06	2.64	639.33	1.11	18.86	5.46	1107.72	3.03	1.18	0.71	2050.06	51.05	3.89	0.63	18.17	7.65	16.65	0	112.23	153.2	356.06	2651.61	616.23	90.89	109.45	27.81	294.39	422.22
X19	B11	19	F	NZO/HL x K18 hACE2 (F1)	Pos	3	R	BAL	0	2.04416e+06	3.87	369.37	0.8	20.7	5.19	760.4	2.56	1.1	0.87	2451.68	60.76	1.58	0.43	19.52	7.02	15.81	0	139.58	233.72	366.37	2858.62	618.39	85.72	99.02	27.88	358.01	522.68
X20	B12	20	M	NZO/HL x K18 hACE2 (F1)	Pos	3	R	BAL	0	2.34903e+06	0	22.29	0	13.56	1.72	40.58	0.46	0.68	0	481.71	28.04	1.87	0.23	3.52	7.02	12.03	0	46.08	61.02	366.05	793.36	355.38	39.19	56.03	23.8	128.78	431.95
X21	C3	21	M	NZO/HL x K18 hACE2 (F1)	Pos	3	R	BAL	0	5.03067e+06	0	44.73	0.33	19.44	2.74	150.61	1.88	0.89	0.21	1008.18	38.31	1.28	0.53	3.52	7.02	15.39	0	103.07	100.08	391.47	1446.9	500.15	62.7	90.13	27.52	226.41	488.3
X22	C4	22	M	NZO/HL x K18 hACE2 (F1)	Pos	3	R	BAL	0	7.14286e+06	0	79.87	0.33	15.91	3.64	119.46	0.92	1.1	0.55	871.72	47.59	2.46	0.23	15.49	10.23	15.6	0.46	73.97	63.39	338.87	1189.23	436.47	56.98	78.98	25.1	185	653.81
X23	C5	23	M	NZO/HL x K18 hACE2 (F1)	Pos	6	R	BAL	141720	541.126	0	2852.23	0.64	12.25	5.9	1661.79	3.11	0.6	0.55	72.38	21.56	27.09	0.63	8.81	7.65	6.63	0	117.93	48.29	328.48	447.11	541.04	47.67	34.2	17.7	191.62	0
X24	C6	24	M	NZO/HL x K18 hACE2 (F1)	Pos	6	R	BAL	0	6219.81	0	6253.1	0.64	13.68	10.92	2566.8	3.79	1.77	0.55	158.57	35.4	102.51	0.43	6.15	6.39	8.7	0	77.76	69.27	375.37	511.01	472.2	98.51	74.08	19.15	235.92	39.37
X25	C7	25	M	NZO/HL x K18 hACE2 (F1)	Pos	6	R	BAL	0	9108.53	0	0.39	0	0	0.18	0	4.65	0.14	0	5.24	4.01	43.11	0	0.9	22.22	0.2	18.12	0	0	13.06	0	0.4	0.83	0	0	0	0
X26	C8	26	M	NZO/HL x K18 hACE2 (F1)	Pos	6	R	BAL	0	914.634	0	3596.72	0.64	14.9	9.42	2682.65	3.19	1.61	1.9	108.86	36.47	39.88	0.83	8.81	7.65	8.7	7.37	192.92	55.71	305.96	873.15	504.57	45.19	46.75	18.43	198.87	8.65
X27	C9	27	M	NZO/HL x K18 hACE2 (F1)	Pos	6	R	BAL	0	1981.35	0	1197.09	0.4	8.91	4.42	1207.01	5.27	1.2	0	67.71	17.42	39.39	0.93	3.52	15.48	3.73	9.42	33.2	41.83	162.4	153.89	272.3	35.63	27.76	17.32	105.31	0
X28	C10	28	M	NZO/HL x K18 hACE2 (F1)	Pos	3	R	BAL	0	0	0	14.72	0.08	7.97	0.91	5.38	1.79	0.47	0	251.09	15.28	6.95	0	3.52	10.23	9.12	0	18.7	35.08	308.66	426.56	170.51	13.83	23.36	20.38	66.3	262.65
X29	C11	29	M	NZO/HL x K18 hACE2 (F1)	Pos	3	R	BAL	0	1.15789e+06	0	555.26	0.37	19.7	2.4	935.73	2.39	0.79	0.79	937.79	30.99	5.85	0.63	7.48	9.58	16.23	7.37	63.17	132.66	396.39	1413.16	569.06	32.66	60.11	31.75	126.38	482.87
X30	C12	30	M	NZO/HL x K18 hACE2 (F1)	Pos	3	R	BAL	0	0	0	0	0	0	0	0	11.15	0.03	0	0.3	1.92	21.98	0.13	6.15	13.5	0	0	3.11	0	1.62	0	0.31	0.9	0	0	0	0
X31	D3	31	M	NZO/HL x K18 hACE2 (F1)	Pos	3	R	BAL	0	0	0	22.87	0	7.21	1.37	67.53	1.79	0.52	0.21	157.86	15.78	5.85	0.04	6.15	13.83	8.08	13.13	18.39	22.01	213.93	255.82	123.3	16.68	22.62	17.32	71.01	298.51
X32	D4	32	M	CAST/EiJ x K18-ACE2 (F1)	Pos	6	Sen-SB	BAL	7.11207e+08	273920	0	1.77	0	1.21	0.79	0	1.23	0.36	0	6.49	3.34	8.59	0.63	0.9	8.94	3.32	5.1	18.19	23.37	193.42	25.44	22.9	4.6	3.89	22.7	21.09	0
X33	D5	33	M	CAST/EiJ x K18-ACE2 (F1)	Pos	6	Sen-SB	BAL	0	192080	0	103.27	0	0.86	2.12	221.92	0	0.2	0.71	24	13.59	51.72	0.63	3.52	7.65	7.46	0.46	73.13	40.44	450.32	238.35	493.53	40.72	31.88	25.93	114	0
X34	D6	34	M	CAST/EiJ x K18-ACE2 (F1)	Pos	6	Sen-SB	BAL	0	6177.16	0	266.25	0	1.12	1.95	409.93	0	0.28	0.02	32.87	12.55	39.39	0.23	7.48	6.39	6.63	0	119.56	33.37	317.62	485.21	476.5	52.6	45.86	24.73	168.9	0
X35	D7	35	F	129S1/SvlmJ x K18 hACE2 (F1)	Pos	3	R	BAL	0	1.64356e+06	0	229.26	0.51	20.16	2.91	411.85	1.13	0.52	0.12	604.65	48.48	11.54	0.13	19.52	8.94	16.23	2.38	50.13	53.57	318.3	1632.13	412.42	84.75	75.25	24.11	235.18	622.09
X36	D8	36	F	129S1/SvlmJ x K18 hACE2 (F1)	Pos	3	R	BAL	0	1.32022e+06	0	127.67	0	16.67	2.86	408	2.31	0.42	0.71	335.39	33.39	7.23	0.43	14.15	13.5	13.29	8.42	116.91	58.9	377.33	1466.65	558.25	75.23	71.27	23.65	287.04	285.43
X37	D9	37	F	129S1/SvlmJ x K18 hACE2 (F1)	Pos	6	R	BAL	3.97059e+08	13032.6	0	51.03	0	8.31	0.43	73.76	0.7	0.2	0	7.11	7.85	3.04	0.23	7.48	6.39	1.66	0	36.7	15.28	114.31	81.12	66.74	17.25	8.97	10.82	58.71	0
X41	E3	41	F	NOD/ShiLtJ x K18 hACE2 (F1)	Pos	6	Res-SB	BAL	6.10465e+08	495.05	0	23.19	0	0.42	1.02	25.04	2.96	0.31	0.21	41.21	4.01	1.87	0.43	4.83	12.18	4.97	8.42	10.48	17.83	69.32	42.97	18.21	5.02	2.63	9.77	17.38	0
X42	E4	42	F	NOD/ShiLtJ x K18 hACE2 (F1)	Pos	6	Res-SB	BAL	9.1821e+06	1694.92	0	17.23	0	0.77	2.52	5.38	1.23	0.36	0.02	2.02	4.65	13.4	0.63	6.15	9.58	3.73	2.38	7.73	21.24	86.95	38.82	30.5	14.43	9.35	10.82	43.45	0
X44	E6	44	M	NOD/ShiLtJ x K18 hACE2 (F1)	Pos	3	Sen-SB	BAL	1.44022e+07	9.13462e+06	0	11.52	0	2.72	0.91	0	4.15	0.31	0	151.47	12.03	8.59	0	3.52	14.82	7.04	12.24	3.82	20.94	309.58	101.79	55.31	21.48	21.14	18.25	80.65	226.65
X47	E9	47	M	PWK/PhJ x K18 hACE2 (F1)	Pos	3	R	BAL	0	612374	0	390.98	0.4	8.78	2.74	580.87	1.13	0.42	0.55	876.24	12.9	8.04	0.73	11.47	8.94	11.62	13.13	49.37	87.81	484.34	925.05	417.15	31.87	40.38	23.1	91.47	500.58
X48	E10	48	M	PWK/PhJ x K18 hACE2 (F1)	Pos	6	R	BAL	0	0	0	0	0	0	0	0	0	0.09	0	0	0	0	0	0	2.07	0	0	0	0	0	0	0	0	0	0	0	0
X49	E11	50	F	WSB/EiJ x K18-ACE2 (F1)	Pos	3	Sen-SB	BAL	0	7.0028e+06	0	131.55	0.17	11.36	2.63	368.97	1.88	0.95	0.55	550.35	21.25	6.95	0.23	0.9	8.29	11.2	0	179.92	67.32	457.35	1133.03	547.28	32.43	48.65	21.89	124.64	434.72
X51	F3	51	F	WSB/EiJ x K18-ACE2 (F1)	Pos	3	Sen-SB	BAL	1241.13	7.58102e+06	0	57.71	0.44	8.44	2.46	177.66	0.92	0.63	0.21	522.19	18.07	23.26	0.23	11.47	10.23	11.2	11.33	84.14	68.62	434.62	940.92	464.12	42.39	32.95	23.17	113.6	638.63
X52	F4	52	F	NOD/ShiLtJ x K18 hACE2 (F1)	Pos	3	Res-SB	BAL	0	1555.56	0	2.22	0	1.99	1.72	0	0	0.42	0.02	80.03	4.01	0.97	0.63	7.48	8.29	6.21	12.24	10.13	35.08	302.29	160.66	84.94	18.85	9.68	18.34	61.49	123.42
X53	F5	53	F	NOD/ShiLtJ x K18 hACE2 (F1)	Pos	3	Res-SB	BAL	0	808333	0	6.27	0	2.89	2.74	0	1.32	0.47	0	177.93	12.81	4.74	0.23	3.52	10.88	7.87	13.13	14.58	40.72	390.09	173.04	158.69	29.28	10.73	19.51	99.12	288.81
X54	F6	54	F	A/J x K18-ACE2 (F1)	Pos	3	S	BAL	0	1.18132e+06	0	0	0	0	0.05	0	1.88	0.2	0	2.68	3.34	11.27	0	0	12.84	0.41	8.42	0	0	39.95	0	0.75	0.98	0.87	0	0	0
X55	F7	55	F	A/J x K18-ACE2 (F1)	Pos	3	S	BAL	0	2.26562e+06	0	0	0	0	0	0	0	0.09	0	0	0.15	3.04	0	3.52	3.89	0	0	0.15	0	4.73	0	0.66	0.14	0.58	0	0	0
X56	F8	56	M	A/J x K18-ACE2 (F1)	Pos	3	S	BAL	0	4.20561e+06	0	0	0	0	0.79	0	0	0.2	0	0	0	0	0.23	0	3.89	1.46	0	0.61	0	0.04	0	0	0.1	0	0	0	0
X57	F9	57	M	A/J x K18-ACE2 (F1)	Pos	3	S	BAL	0	500000	0	6.24	0	5.21	1.14	0	3.34	0.31	0.02	123.14	14.44	4.74	0.43	6.15	11.2	5.18	5.1	11.22	29.61	207.13	152.51	82.88	15.84	17.63	16.35	59.99	209.67
X58	F10	58	M	A/J x K18-ACE2 (F1)	Pos	3	S	BAL	0	3.56855e+06	0	0	0	0	0.79	0	0	0.2	0	0	0	0	0	0	4.51	0	0	0.03	8.58	0.03	0	0.07	0.02	0.58	0	0	15.19
X60	F12	60	F	A/J x K18-ACE2 (F1)	Pos	6	S	BAL	0	60483.9	0	1.17	0	0	0	0	3.34	0.2	0	3.01	2.41	6.68	0.04	0	14.16	0	5.1	4.97	0	73.43	11.55	10.8	2.24	1.45	5.03	5.65	0
X62	G4	62	M	A/J x K18-ACE2 (F1)	Pos	6	S	BAL	2.46914e+08	0	0	0	0.25	0.15	0.37	0	1.32	0.42	0.02	0.3	1.92	4.17	0.63	6.15	5.13	6.21	0	6.83	35.23	2.39	0	0.31	0.21	0	0	0	0
X63	G5	63	M	A/J x K18-ACE2 (F1)	Pos	6	S	BAL	0	961.538	0	103.65	0.17	5.63	4.09	299.97	2.56	0.68	0	42.36	13.93	19.14	0.43	8.81	11.86	5.38	10.39	23.73	60.62	169.55	84.34	105.58	37.86	24.31	16.74	108.03	16.35
X64	G6	64	F	NZO/HL x K18 hACE2 (F1)	Pos	3	R	BAL	0	1.38672e+06	0	0	0	0	0	0	0	0.14	0	6.8	1.53	0	0	0	5.13	0.2	0	1.82	0	53.6	17.8	7.29	1.88	2.13	1.33	3.88	0
X67	G9	67	F	NOD/ShiLtJ x K18 hACE2 (F1)	Pos	3	Res-SB	BAL	0	250000	0	0.74	0	0.15	1.26	0	2.39	0.28	0	29.68	3.57	7.23	0.43	6.15	10.23	0.83	0	3.34	12	141.76	43.85	14.25	5.77	4.25	14.09	20.48	15.89
X68	G10	68	F	NOD/ShiLtJ x K18 hACE2 (F1)	Pos	6	Res-SB	BAL	0	18494.9	0	170.47	0.17	8.57	8.02	382.75	3.57	1.97	0.02	351.74	22.34	12.87	0.23	0	7.65	9.12	0	68.23	58.24	336.08	650.52	440.14	33.07	50.54	19.68	102.58	16.12
X70	G12	70	F	NOD/ShiLtJ x K18 hACE2 (F1)	Pos	6	Res-SB	BAL	0	0	0	71.77	0	0.02	2.06	119.46	0	0.26	0	39.78	8.04	5.29	0	0	6.39	1.66	0	9.34	21.24	155.53	69.31	50.88	13.5	15.05	11.07	31.27	0
X72	H4	72	M	NOD/ShiLtJ x K18 hACE2 (F1)	Pos	3	Sen-SB	BAL	0	0	0	0	0	0	0.67	0	0	0.26	0.12	0.66	0	1.28	0.23	3.52	4.51	2.49	0	1.66	9.62	0.1	0	0.05	0.19	0.87	0	0	12.37
X73	H5	73	M	NOD/ShiLtJ x K18 hACE2 (F1)	Pos	3	Sen-SB	BAL	0	1.07692e+06	0	2.07	0	0	1.02	0	3.79	0.26	0	4.77	5.07	24.8	0.43	6.15	15.48	1.66	26.97	1.26	9.28	42.33	8.75	1.74	1.82	2.02	6.01	5	14.21
X74	H6	74	M	NOD/ShiLtJ x K18 hACE2 (F1)	Pos	3	Sen-SB	BAL	0	0	0	0	0	0	0.55	0	5.54	0.2	0.02	2.02	1.92	32.14	0.23	0.9	19.84	1.66	18.9	2.63	0	0.35	0	0.07	0.58	0.45	0	0	0
X75	H7	75	F	NOD/ShiLtJ x K18 hACE2 (F1)	Pos	3	Res-SB	BAL	0	0	0	0	0	0	0.3	0	2.39	0.2	0	1.35	1.66	8.59	0.63	0.9	12.18	2.49	11.33	0	0	0.62	0	0.24	1.82	0	0	0	0
X76	H8	76	F	NOD/ShiLtJ x K18 hACE2 (F1)	Pos	3	Res-SB	BAL	0	1.96429e+06	0	6.35	0	0.59	0.05	0	1.52	0.2	0	40.64	6.29	6.68	0.13	0	10.55	0.83	2.38	4.3	6.24	193.56	66.82	35.74	9.69	9.73	12.87	27.51	74.75
X77	H9	77	M	NOD/ShiLtJ x K18 hACE2 (F1)	Pos	6	Sen-SB	BAL	0	0	0	0	0	0	0	0	0	0.2	0	0	0	0	0	0	3.89	0	0	0	0	0	0	0	0	0	0	0	0
X61	G3	78	M	NOD/ShiLtJ x K18 hACE2 (F1)	Pos	6	Sen-SB	BAL	6.41593e+08	10681.8	0	1998.93	0.71	11.53	16.26	1598.03	4.3	1.72	0.38	187.92	43.55	93.77	0.63	8.81	8.94	14.55	0	148.88	65.23	400.74	778.09	530.91	85.83	92.07	20.72	276.88	27.15
X79	H11	79	M	NOD/ShiLtJ x K18 hACE2 (F1)	Pos	6	Sen-SB	BAL	0	0	0	38.96	0	0	4.14	51.15	1.42	0.58	0	45.22	5.89	16.28	0.23	3.52	10.88	2.49	0	9.11	32.22	153.02	40.71	20.14	12.32	12.19	12.29	35.58	0
X80	H12	80	M	NOD/ShiLtJ x K18 hACE2 (F1)	Pos	6	Sen-SB	BAL	0	0	0	4.82	0	0	0.05	0	4.65	0.12	0	13.8	0.97	12.34	0	0	20.18	0.2	8.42	0.03	0	35.82	0	2.5	2.67	1.64	2.16	0	0
X1	A3	81	M	NOD/ShiLtJ x K18 hACE2 (F1)	Pos	6	Sen-SB	BAL	0	8278.15	2.08	1805.67	1.23	9.77	8.56	2157.53	3.53	1.61	0.38	626.06	34.54	82.25	0.33	16.83	4.82	14.55	0	62.6	86.99	149.52	419.89	222.64	49.99	62.89	14.04	140.72	35.27
X2	A4	82	M	NOD/ShiLtJ x K18 hACE2 (F1)	Pos	6	Sen-SB	BAL	0	9873.95	2.08	2065.61	1.31	10.11	6.67	2215.24	2.6	1.18	0.02	563.8	42.86	98.85	0.53	8.81	5.44	16.65	0	64.01	93.28	148.07	538.53	207.84	90.43	75.91	14.78	729.15	55.69
X3	A5	83	F	129S1/SvlmJ x K18 hACE2 (F1)	Pos	3	R	BAL	0	1.13782e+06	0	1.72	0	0.7	1.14	0	1.92	0.34	0	14.1	3.79	7.91	0.53	0.9	7.34	1.46	0.46	1.34	13.08	76.58	18.67	8.19	4.36	3.06	9.7	18.95	36.32
X4	A6	84	F	129S1/SvlmJ x K18 hACE2 (F1)	Pos	3	R	BAL	0	38194.4	0	13.89	0	6.29	2.29	11.17	0.52	0.44	0	121.44	16.93	0.51	0.53	4.83	6.07	5.38	0	9.58	29.39	171.14	52.75	49.58	9.87	12.08	16.3	54.82	227.96
X5	A7	85	F	129S1/SvlmJ x K18 hACE2 (F1)	Pos	6	R	BAL	1.87117e+06	96982.8	0	241.48	0	8.08	3.31	934.14	0.97	0.55	0	13.35	14.18	8.18	0.13	0.9	6.39	4.14	0	49.75	31.71	143.57	162.16	195.68	81.76	57.44	15.2	103.9	14.95
X6	A8	86	F	129S1/SvlmJ x K18 hACE2 (F1)	Pos	6	R	BAL	0	2500	0.3	2749.9	1.29	10.87	8.02	2646.37	4.12	1.59	0.38	420.97	60.76	198.82	0.33	14.15	5.44	14.13	0	172.47	112.99	207.74	649.12	266.61	86.29	81.92	15.09	313.25	49.97
X8	A10	88	M	A/J x K18-ACE2 (F1)	Pos	3	S	BAL	0	5.27574e+06	0	37.6	0	9.01	1.02	153.12	0.76	0.44	0.02	285.9	19.03	0.51	0.33	3.52	5.44	5.8	0	16.33	36.86	179.27	249.02	167.61	13.44	18.59	14.47	57.65	328.49
X10	A12	90	M	129S1/SvlmJ x K18 hACE2 (F1)	Pos	3	R	BAL	3707.22	1.08796e+06	0	3.97	0	3.39	0.79	0	1.83	0.28	0	92.61	12.55	2.6	0.33	3.52	8.61	2.49	3.83	6.99	22.54	136.23	47.24	33.67	10.51	9.75	14.04	40.79	142.88
X11	B3	91	F	DBA/2 x K18 hACE2 (F1)	Pos	3	R	BAL	0	2.42647e+06	0	23.64	0	7.06	1.6	51.15	1.83	0.76	0	204.52	20.62	0.82	0.33	6.15	8.61	7.25	0	20.59	52.29	185.75	189.24	157.19	17.73	21.45	17.65	73.56	194.81
X12	B4	92	F	DBA/2 x K18 hACE2 (F1)	Pos	3	R	BAL	0	3.125e+06	0	13.66	0	7.31	2.06	0	2.18	0.6	0.02	393.11	21.64	0.18	0.33	3.52	10.55	8.08	0	18.11	46.18	225.25	201.16	158.41	20.68	23.49	17.46	88.85	205.99
X13	B5	93	F	DBA/2 x K18 hACE2 (F1)	Pos	3	R	BAL	0	750000	0	14.37	0	5.78	1.37	0	0.76	0.81	0.02	365.33	22.96	0.82	0.13	3.52	6.7	8.7	0	20.71	38.69	176.48	156.96	139.96	16.43	17.44	15.71	65.84	224.62
X14	B6	94	F	DBA/2 x K18 hACE2 (F1)	Pos	3	R	BAL	0	1.20109e+06	0	98.69	0.25	11.21	2.74	272.5	2.84	0.81	0.55	454.73	30.41	3.18	0.33	8.81	11.86	12.45	3.83	28.59	39.95	270.06	250.54	204.29	25.44	41.4	19.29	102.18	418.74
X15	B7	95	F	DBA/2 x K18 hACE2 (F1)	Pos	3	R	BAL	0	0	0	0	0	0	0.05	0	2.27	0.12	0	5.87	0.83	4.03	0.13	2.2	12.51	0	8.42	3.98	4.63	27.02	7.04	1.76	1.87	0.56	5.13	0	0
X16	B8	96	F	DBA/2 x K18 hACE2 (F1)	Pos	3	R	BAL	0	2.75e+06	0	31.87	0	9.05	1.6	114.05	1.18	0.71	0.02	295.71	18.63	2.31	0.53	6.15	6.07	7.46	0	28.59	38.97	216.62	337.6	251.76	16.48	24.15	17.65	75.54	320.45
X17	B9	97	M	DBA/2 x K18 hACE2 (F1)	Pos	3	R	BAL	0	4.16667e+06	0	0.96	0	0.04	0.05	0	0.97	0.28	0	26.48	3.68	2.89	0.13	0.9	6.07	0.2	0	5.49	13.08	130.3	29.83	20.48	10.58	7.66	12.23	30.45	0
X18	B10	98	M	DBA/2 x K18 hACE2 (F1)	Pos	3	R	BAL	0	295455	0	3.8	0	0.88	0	0	1.18	0.28	0	165.39	7.08	4.88	0.13	0.9	11.2	2.49	0.46	6.67	16.32	117.77	58.55	32.52	4.82	9.11	11.51	6.68	104.78
X19	B11	99	M	DBA/2 x K18 hACE2 (F1)	Pos	3	R	BAL	0	8463.54	0	0	0	0.17	0.91	0	4.26	0.23	0	8.65	1.39	7.09	0.13	0	13.83	0.83	11.33	5.41	10.74	39.28	11.55	4.05	2.73	1.16	4.92	7.48	0
X20	B12	100	M	DBA/2 x K18 hACE2 (F1)	Pos	3	R	BAL	0	3306.45	0	0	0	0	0.67	0	5.1	0.03	0	6.49	3.34	13.79	0.53	14.15	19.17	0.41	0	8.01	6.15	15.98	0	1.05	2.05	0	3.25	0	0
X21	C3	101	M	DBA/2 x K18 hACE2 (F1)	Pos	3	R	BAL	0	2.78614e+06	0	8.11	0	4.42	0.85	0	0.97	0.5	0	235.6	14.52	1.13	0.33	0.9	6.7	6.21	0	9.3	22.84	151.98	96.39	96	11.43	14.53	13.82	57.54	181.26
X22	C4	102	M	DBA/2 x K18 hACE2 (F1)	Pos	3	R	BAL	0	1.46013e+06	0	63.37	0	3.56	0.43	215.11	0	0.58	0	281.36	15.11	0	0.13	3.52	5.44	6.42	0	13.56	32.29	183.46	136.54	120.38	14.21	19.14	13.27	39.24	152.85
X23	C5	103	M	WSB/EiJ x K18-ACE2 (F1)	Pos	3	Res-SB	BAL	0	2.68258e+06	0	40.05	0.08	8.84	1.72	64.35	0	0.44	0.21	546.24	20.46	0.18	0.33	11.47	6.7	6.83	0	40.8	31.42	213.5	420.68	224.14	13.56	18.7	15.09	50.86	360.37
X24	C6	104	M	WSB/EiJ x K18-ACE2 (F1)	Pos	3	Res-SB	BAL	0	3.96053e+06	0	1.91	0	5.01	1.26	0	3.97	0.39	0	302.32	12.38	6.54	0.53	0.9	17.82	5.59	14.85	40.11	40.51	151.93	286.32	171.85	13.44	13.85	15.4	38.73	324.09
X25	C7	105	M	WSB/EiJ x K18-ACE2 (F1)	Pos	3	Res-SB	BAL	0	2.77632e+06	0	51.4	0.33	8.76	2.52	210.53	2.1	0.79	0.71	536.16	19.83	4.32	0.53	6.15	9.26	12.03	0	51.97	46.04	238.32	568.92	282.06	19.72	21.61	20.68	93.86	478.39
X28	C10	108	M	PWK/PhJ x K18 hACE2 (F1)	Pos	6	R	BAL	0	0	0	1196.27	0.47	10.37	5.79	1541.24	1.74	0.6	0.21	148.35	29.01	40.01	0.33	8.81	4.2	6.21	0	50.13	449.3	140.09	176.83	220.87	19.21	10.7	13.6	125.22	0
X29	C11	109	M	PWK/PhJ x K18 hACE2 (F1)	Pos	6	R	BAL	0	0	0	1276.36	0.74	11.09	6.28	2198.36	3.38	0.66	0.38	516.4	63.18	171.71	0.13	14.15	4.2	9.53	0	141.17	522.12	203.47	535.44	246.66	49.99	43.01	16.3	247.21	0
X33	D5	113	F	PWK/PhJ x K18 hACE2 (F1)	Pos	6	R	BAL	0	0	0	1687.24	0.47	12.73	9.96	1700.76	1.74	0.6	0.55	196.5	50.78	86.53	0.53	16.83	5.44	12.45	0	111.24	268.26	197.48	243.14	243.6	36.45	23.56	12.46	238.88	0
X35	D7	115	F	PWK/PhJ x K18 hACE2 (F1)	Pos	6	R	BAL	0	0	0	1358.97	0.61	11.17	9.26	1975.19	2.52	0.71	0.47	129.08	39.37	24.92	0.53	8.81	5.44	6.63	0	33.63	220.44	108.29	149.9	198.4	34.36	15.28	11.26	174.78	0
X36	D8	116	M	PWK/PhJ x K18 hACE2 (F1)	Pos	3	R	BAL	0	11000	2.81	718.05	0.47	16.65	2.63	1214.59	2.27	0.36	0.21	1493.44	21.09	2.02	0.33	15.49	7.65	14.13	0	68.42	88.88	313.21	894.03	281.33	27.25	41.58	20.16	132.88	635.9
X37	D9	117	M	PWK/PhJ x K18 hACE2 (F1)	Pos	3	R	BAL	0	18659.4	0	92.45	0.8	11.8	1.26	221.92	1.18	0.44	0	1269.15	33.25	0	0.53	6.15	6.7	10.37	0	56.16	206.6	212.84	521.2	246.07	28.97	38.65	19.55	99.73	585.21
X38	D10	118	M	PWK/PhJ x K18 hACE2 (F1)	Pos	3	R	BAL	0	7932.69	3.44	488.78	0.67	16.4	1.6	421.44	0.52	0.44	0.21	2819.38	30.48	0	0.53	6.15	6.07	12.03	0	89.9	159.11	271.39	829.33	270.04	29.95	25.47	21.18	104.91	445.99
X40	D12	120	F	WSB/EiJ x K18-ACE2 (F1)	Pos	3	Sen-SB	BAL	0	344262	0	74.84	0	7.74	1.02	201.29	0	0.39	0.02	234.16	11.33	0	0.33	4.83	6.7	4.97	0	48.3	43.84	220.02	446.06	253.6	10.68	12.83	16.3	70.46	398.89
X41	E3	121	M	WSB/EiJ x K18-ACE2 (F1)	Pos	6	Res-SB	BAL	0	32803.5	0	1797.49	0.33	8.33	10.81	1912.66	3.23	2.4	0.55	131.34	24.65	92.47	0.53	6.15	4.82	10.16	0	103.98	84.59	210.59	394.3	263.27	56.23	40.1	15.3	89.06	25.52
X42	E4	122	M	WSB/EiJ x K18-ACE2 (F1)	Pos	6	Res-SB	BAL	0	18083.3	0	2237.99	0.4	9.1	8.07	1999.29	4.12	1.38	0.12	98.54	33.39	142.27	0.13	3.52	5.44	8.29	0	170.69	52.83	193.87	519.92	285.22	47.75	52.35	13.49	132.88	0
X44	E6	124	F	WSB/EiJ x K18-ACE2 (F1)	Pos	6	Sen-SB	BAL	0	14311.6	1.11	2634.28	0.08	8.42	11.02	2432.61	3.68	2.25	1.32	59.48	31.8	157.03	0.73	6.15	4.2	9.12	0	249.83	61.09	258.73	631.24	303.4	58	47.69	13.6	171.85	0
X45	E7	125	F	WSB/EiJ x K18-ACE2 (F1)	Pos	6	Sen-SB	BAL	0	31087.7	0	530.33	0	5.87	8.07	773.66	1.74	1.23	0.21	103.63	30.11	86.77	0.33	6.15	6.07	7.46	0	160.67	54.44	241.3	561.83	315.76	66.21	55.79	16.69	107.93	0
X46	E8	126	F	WSB/EiJ x K18-ACE2 (F1)	Pos	6	Sen-SB	BAL	0	14624.2	0	1532.24	0.25	5.23	7.37	1841.37	1.37	1.07	0.21	75.5	21.25	155.19	0.53	6.15	6.07	6.63	0	143.36	54.44	289.22	583.84	291.59	48.68	53.26	14.68	74.88	0
X47	E9	127	M	WSB/EiJ x K18-ACE2 (F1)	Pos	6	Res-SB	BAL	0	16164.9	0	1642.36	0.25	8.63	6.17	1874.2	2.92	1.87	0.21	132.76	33.25	164.15	0.13	3.52	3.58	9.53	0	187.16	40.51	159.8	625.44	217.62	60.54	48.78	10.63	177.17	0
X48	E10	128	M	WSB/EiJ x K18-ACE2 (F1)	Pos	6	Res-SB	BAL	0	23691.9	1.11	4782.75	0.67	11.3	12.3	2626.83	4.33	2.6	0.38	239.65	50.98	576.19	0.53	30.31	4.82	20.47	0	270.97	99.4	221.45	757.82	269.23	96.68	70.66	14.68	189.62	15.89
X49	E11	129	F	BALB/cJ x K18-ACE2 (F1)	Pos	3	R	BAL	0	0	0	0	0	0	0.67	0	3.75	0.17	0	1.35	1.12	3.75	0.33	3.52	18.83	0.2	10.39	5.01	0	10.37	0	0.97	1.76	0	0	0	0
X50	E12	130	F	BALB/cJ x K18-ACE2 (F1)	Pos	3	R	BAL	0	16360.3	0	2.78	0	1.58	0.43	0	3.68	0.23	0	94.02	4.86	5.16	0.13	0.9	11.2	1.66	8.42	8.4	17.59	108.95	43.85	27.4	5.66	6.19	10.76	35.31	77.51
X52	F4	132	M	BALB/cJ x K18-ACE2 (F1)	Pos	3	R	BAL	0	327206	0	43.55	0.4	12.9	1.02	85.8	2.43	0.34	0	189.92	12.55	1.43	0.53	7.48	11.2	7.46	0.46	21.83	46.86	159.2	147.43	147.37	15.95	11.92	14.68	61.84	161.49
X53	F5	133	M	BALB/cJ x K18-ACE2 (F1)	Pos	3	R	BAL	0	16632.2	0	1.47	0	2.01	1.95	0	3.46	0.28	0	37.19	6.39	7.91	0.33	6.15	19.17	3.32	18.9	8.25	31.71	91.1	33.22	23.24	6.65	3.66	11.01	24.94	7.52
X54	F6	134	M	BALB/cJ x K18-ACE2 (F1)	Pos	3	R	BAL	622.172	1.15779e+06	0	31.03	0	6.63	1.49	0	1.65	0.5	0	173.37	11.68	0.18	0.73	6.15	8.29	7.46	2.38	26.47	48.23	87.27	131.24	157.15	16.6	12.47	17.84	64.82	150.03
X55	F7	135	M	BALB/cJ x K18-ACE2 (F1)	Pos	3	R	BAL	639.535	673653	0	10.02	0.02	10.79	1.26	29.14	1.56	0.44	0	260.96	14.44	0.18	0.33	7.48	5.44	7.46	0	29.9	72.57	187.19	156.62	196.41	18.36	14.06	17.84	71.79	174.21
X56	F8	136	M	BALB/cJ x K18-ACE2 (F1)	Pos	3	R	BAL	1238.74	96059.1	0	1.19	0	1.36	0.43	0	1.37	0.23	0	35.17	3.57	1.73	0.33	0.9	6.07	1.46	0	8.83	26.74	120.57	59.25	45.04	6.26	4.93	11.75	23.92	19.74
X57	F9	137	M	BALB/cJ x K18-ACE2 (F1)	Pos	3	R	BAL	0	1.34e+06	0	10.94	0	4.2	0.18	0	0.52	0.23	0	84.27	7.85	0.18	0.33	3.52	6.7	2.9	0	15.32	27.18	171.17	109.63	118.01	7.29	7.63	11.87	29.89	102.6
X58	F10	138	M	BALB/cJ x K18-ACE2 (F1)	Pos	6	R	BAL	0	1369.86	0	312.2	0.99	6.85	4.2	723.65	1.37	0.71	0	471.36	21.41	98.85	0.63	0	4.82	6.63	0	32.13	165.18	151.97	86.95	177.84	54.89	24.63	13.82	119.59	0
X59	F11	139	M	BALB/cJ x K18-ACE2 (F1)	Pos	6	R	BAL	0	37963	0	219.5	1.17	10.66	5.85	226.44	1.92	0.87	0.38	582.57	32.38	47.91	0.13	11.47	4.2	7.87	0	58.37	195.2	165.63	190.44	224.37	59.69	39.52	22.01	159.43	0
X60	F12	140	M	BALB/cJ x K18-ACE2 (F1)	Pos	6	R	BAL	4.81651e+07	16294.6	0	96.93	0	8.93	2.4	224.18	0.25	0.28	0	6.49	7.75	3.18	0.33	0.9	5.13	2.7	0	23.26	35.01	98.35	49.26	71.04	25	22.13	11.01	50.01	0
X61	G3	141	M	BALB/cJ x K18-ACE2 (F1)	Pos	6	R	BAL	0	15544.9	0	1151.34	1.11	10.37	8.83	2189.92	1.83	1.31	0	278.88	24.57	105.92	0.53	6.15	5.44	8.7	0	42.26	189.9	173.7	133.15	139.1	68.4	44.76	15.2	158.89	0
X62	G4	142	M	BALB/cJ x K18-ACE2 (F1)	Pos	6	R	BAL	0	13368.1	0	1189.08	0.93	9.77	4.97	1946.79	1.18	1.33	0	220.9	20.78	97.91	0.33	6.15	2.97	8.29	0	50.44	184.95	148.71	223.49	188.68	60.05	60.29	14.47	158.34	0
X63	G5	143	M	DBA/2 x K18 hACE2 (F1)	Pos	6	R	BAL	0	38281.2	2.08	3268.18	1.05	12.27	7.32	2495.54	3.68	1.28	0.55	387.54	65.01	127.9	0.53	16.83	4.82	13.92	0	210.61	126.42	234.97	506.77	293.66	63.57	58.61	10.76	269.42	0
X64	G6	144	M	DBA/2 x K18 hACE2 (F1)	Pos	6	R	BAL	5.03145e+07	52036.2	0	144.54	0	2.53	2.01	314.49	0	0.34	0	2.68	5.59	2.6	0.73	6.15	6.7	3.32	0	157.72	35.72	107.65	23.36	51.67	7.64	5.3	11.99	35.05	0
X65	G7	145	M	B6 x K18-ACE2 (F1)	Pos	3	S	BAL	47.3485	437500	0	16.09	0	5.78	1.49	36.88	1.18	0.44	0.21	164.11	11.33	1.43	0.53	6.15	8.29	5.8	3.83	42.18	29.97	184.17	125	192.12	11.5	6.77	15.3	54.23	40.6
X66	G8	146	M	B6 x K18-ACE2 (F1)	Pos	3	S	BAL	0	410448	0	24.51	0	5.01	1.55	51.15	1.08	0.39	0	99.25	8.98	0.18	0.13	3.52	5.44	4.56	0	16.76	15.04	155.95	82.2	89.34	12.31	6.07	13.38	49.28	35.53
X67	G9	147	M	B6 x K18-ACE2 (F1)	Pos	3	S	BAL	0	1.01429e+06	0	42.49	0	6.63	2.18	132.68	0.25	0.95	0.02	281.66	17.5	1.73	0.33	3.52	7.02	7.66	0	31.47	25.4	180.37	147.43	133.08	13.19	11.8	14.57	81.4	77.67
X68	G10	148	M	B6 x K18-ACE2 (F1)	Pos	3	S	BAL	0	0	0	0	0	0.08	1.02	0	0.76	0.23	0	0.3	0.15	2.6	0.33	3.52	7.97	1.25	3.83	3.74	0	1.33	0	0.3	0.42	0	0	0	0
X69	G11	149	F	B6 x K18-ACE2 (F1)	Pos	3	S	BAL	0	166952	0	35.63	0	5.95	0.79	44.18	0	0.58	0.02	279.17	17.26	0	0.04	0	5.44	6.21	0	46.81	19.78	178.48	152.68	165.8	15.44	11.51	12.7	56.71	80.69
X70	G12	150	F	B6 x K18-ACE2 (F1)	Pos	3	S	BAL	0	197977	0	49.23	0	7.31	1.26	132.68	0.25	0.87	0	382.72	20.94	0	0.13	0.9	6.7	5.8	0	36.39	29.97	177.79	248.13	213.9	18.01	17.18	14.47	74.44	113.13
X71	H3	151	F	129S1/SvlmJ x K18 hACE2 (F1)	Pos	3	R	BAL	0	755396	2.08	263.9	0.54	18.12	3.08	689.88	2.76	1.02	0.55	1074.67	48.68	0	0.33	11.47	5.44	11.62	0	56.85	136.82	236.13	832.96	304.77	45.62	37.67	20.33	138.75	352.35
X72	H4	152	F	129S1/SvlmJ x K18 hACE2 (F1)	Pos	3	R	BAL	0	65891.5	0	8.9	0	5.27	0.96	0	2.1	0.44	0	134.74	16.27	2.02	0.53	3.52	7.02	4.56	6.27	10.44	24.8	164.76	80.58	62.81	13.89	14.28	14.47	41.81	179.9
X73	H5	153	M	DBA/2 x K18 hACE2 (F1)	Pos	6	R	BAL	5.95238e+06	3535.35	0	301.44	0.17	10.28	4.47	629.86	3.61	0.55	0.21	22.39	22.5	5.99	0.83	11.47	7.34	8.08	0	69.11	62.67	148.17	112.65	204.4	77.29	36.73	13.93	144.55	0
X74	H6	154	M	DBA/2 x K18 hACE2 (F1)	Pos	6	R	BAL	2.7933e+06	2981.65	0	204.84	0	3.22	2.18	398.34	3.53	0.39	0.02	47.8	12.9	6.54	0.43	3.52	8.61	4.56	14	27.35	43.29	150.55	44.71	83.77	21.7	13.28	14.47	48.55	0
X75	H7	155	M	DBA/2 x K18 hACE2 (F1)	Pos	6	R	BAL	9.2437e+06	1834.86	0	623.43	0	8.59	2.29	1340.75	1.56	0.28	0	8.96	20.23	10.34	0.33	6.15	4.2	4.97	0	70.59	21.63	130.98	95.43	167.89	20.86	17.93	7.32	78.59	0
X76	H8	156	M	DBA/2 x K18 hACE2 (F1)	Pos	6	R	BAL	1744.19	1404.49	0	1953.49	0.74	4.93	5.68	1807.05	1.47	0.89	0.38	680.62	20.54	28.99	0.53	8.81	4.2	10.57	3.83	27.05	55.78	160.82	32.12	100.96	27.39	9.99	11.99	78.38	0
X77	H9	157	F	DBA/2 x K18 hACE2 (F1)	Pos	6	R	BAL	0	899.281	0	1466.95	0.67	11.13	8.61	2414.42	2.52	1.54	0.12	106.88	41.19	51.35	0.33	14.15	6.07	7.87	0	138.83	80.26	177.08	383.75	250.54	33.94	35.82	13.38	143.05	0
X79	H11	159	F	NZO/HL x K18 hACE2 (F1)	Pos	3	R	BAL	0	3.49162e+06	1.11	343.49	0.37	17.15	1.6	836.02	2.43	0.5	0.38	882.15	50.78	0.51	0.33	8.81	6.7	15.81	0	47.61	96.53	236.37	1078.9	279.18	40.24	48.6	21.51	204.51	497.98
X80	H12	160	F	NZO/HL x K18 hACE2 (F1)	Pos	6	R	BAL	0	671.141	0	915.45	0	9.61	3.53	1645.88	0.97	1.07	0.47	105.47	26.17	37.52	0.13	6.15	3.58	3.32	0	113.47	43.29	181.13	521.2	274.66	30.99	33.51	11.75	440.33	0
X1	A3	161	F	NZO/HL x K18 hACE2 (F1)	Pos	6	R	BAL	0	0	15.83	1531.5	6.91	22.68	27.8	4685.9	14.66	5.88	20.77	342.96	100.32	46.07	1.14	19.52	9.9	7.77	0	59.73	258.44	269.01	516.11	540.55	54.61	49.48	26.4	185.61	40.48
X2	A4	162	F	NZO/HL x K18 hACE2 (F1)	Pos	6	R	BAL	0	1729.56	17.95	3410.11	9.97	25.9	28.72	6773.08	19.88	6.8	42.47	423.86	138.99	149.08	0	6.15	12.51	8.6	0	251.92	86.99	372.09	1643.3	718.99	59.43	85.56	32.49	320.68	0
X3	A5	163	F	NZO/HL x K18 hACE2 (F1)	Pos	6	R	BAL	0	2071.01	13.39	704.62	4.52	16.84	8.67	3749.32	15.79	3.58	28.87	79.04	75.01	20.18	0	6.15	8.61	5.28	0	125.13	42.04	245.25	487.22	533.04	21.42	33.45	24.07	103.19	0
X4	A6	164	F	NZO/HL x K18 hACE2 (F1)	Pos	6	R	BAL	661.376	786.164	19.22	2601.54	7.28	21.25	22.58	6689.62	18.02	5.64	29.21	279.03	121.32	98.26	0	15.49	3.89	8.6	0	217.97	64.37	293.96	1325.27	750.12	43.47	66.51	24.23	248.59	0
X5	A7	165	F	NZO/HL x K18 hACE2 (F1)	Pos	6	R	BAL	0	3187.92	16.29	1663.46	5.78	16.17	24.75	4627.73	12.36	6.58	22.27	306.88	79.85	153.46	0.63	10.14	6.7	3.63	0	111.15	78.09	331.79	871.98	646.48	32.65	46.38	26.48	169.35	0
X7	A9	167	F	A/J x K18-ACE2 (F1)	Pos	6	S	BAL	0	62949.6	0	7.72	0	1.47	0	20.74	1.79	0.14	0	25.46	6.69	2.17	0	0	3.89	1.56	0	160.5	52.69	154.95	73.65	201.58	5.25	5.05	20.85	48.79	0
X9	A11	169	M	A/J x K18-ACE2 (F1)	Pos	6	S	BAL	523.013	1356.59	22.57	2820.25	9.03	28.41	25.58	7388.17	20.13	7.09	24.45	184.92	143.4	291.57	0	3.52	4.82	9.01	0	186.08	119.48	270.09	1142.72	644.88	65.35	96.74	22.5	359.05	0
X10	A12	170	F	WSB/EiJ x K18-ACE2 (F1)	Pos	6	Sen-SB	BAL	0	12640.4	18.06	2332.21	6.09	18.1	20.5	6000.85	16.81	5.98	19.32	122	107.51	305.54	0	3.52	3.89	7.56	0	239	81.67	330.43	1285.97	713.84	56.97	106.92	24.84	141	0
X11	B3	171	F	WSB/EiJ x K18-ACE2 (F1)	Pos	6	Sen-SB	BAL	0	38759.7	16.06	1583.76	5.78	12.75	20.39	4662.62	12.74	6.03	21.75	198.93	68.06	102.51	0.83	8.81	11.53	6.94	0	276.52	70.37	411.96	789.86	862.44	45.34	61.29	26.77	151.67	0
X12	B4	172	M	WSB/EiJ x K18-ACE2 (F1)	Pos	3	Res-SB	BAL	0	2.31092e+06	4.89	63	0.58	8.06	2.29	582.64	8.19	1.46	1.65	526.74	36.62	9.93	0.73	0	5.13	6.52	1.54	39.48	49.72	460.61	692.72	449.72	19.73	36.37	24.23	110.72	542.03
X13	B5	173	M	WSB/EiJ x K18-ACE2 (F1)	Pos	3	Res-SB	BAL	0	5.03876e+06	9.43	161.88	2.3	13.72	4.09	1271.92	7.58	1.69	3.26	831.85	71.67	5.02	0.33	12.81	8.94	6.11	0	74.82	107.82	384.04	1435.82	719.99	28.14	64.36	26.77	158.34	672.79
X14	B6	174	F	B6 x K18-ACE2 (F1)	Pos	3	S	BAL	0	1.47059e+06	3.29	5.46	0.4	2.07	0	0	4.86	1.02	4.33	221.04	17.17	4.46	0.43	4.83	7.02	2.39	4.48	29.69	49.99	246.7	362.73	239.11	12.55	11.28	21.68	68.44	0
X15	B7	175	F	B6 x K18-ACE2 (F1)	Pos	3	S	BAL	0	3.53535e+06	8.44	78.69	1.82	6.27	3.31	832.76	6.71	1.33	6.6	895.58	41.96	1.58	0.13	2.2	11.53	6.52	0	42.2	43.98	414.88	500.34	417.35	27.23	30.18	24.84	130.88	179.96
X16	B8	176	F	B6 x K18-ACE2 (F1)	Pos	3	S	BAL	0	2.15827e+06	3.87	29.28	0.71	3.37	0	394.46	5.13	0.84	6.6	570.94	22.96	0	0.04	0	8.94	5.28	0	56.37	37.28	370.18	842.59	520.94	15.76	15.47	25.14	98.61	74.67
X17	B9	177	F	B6 x K18-ACE2 (F1)	Pos	6	S	BAL	0	3669.72	18.17	1390.74	8.18	18.27	18.93	5422.03	14.08	4.82	18.74	322.21	133.05	296.45	0	8.81	5.13	7.77	0	176.53	52.16	253.84	1059.28	532.76	62.74	118.05	22.01	263.99	0
X18	B10	178	F	B6 x K18-ACE2 (F1)	Pos	6	S	BAL	0	8707.87	21.03	1644.74	5.87	17.34	28.98	4850.93	15.33	5.88	34.6	1098.84	117.63	286.68	0.13	14.15	5.13	6.94	0	231.78	58.97	347.11	1753.91	723.06	67.21	105.56	25.89	261.67	0
X19	B11	179	F	B6 x K18-ACE2 (F1)	Pos	6	S	BAL	0	2830.19	21.91	2462.94	8.22	26.99	31.19	7184.64	21.99	6.43	36.94	673.73	137.52	295.34	0.13	24.9	7.65	6.94	0	269.48	63.06	274.18	1294.72	641.88	42.1	80.01	23.92	183.33	0
X20	B12	180	F	B6 x K18-ACE2 (F1)	Pos	6	S	BAL	1.1745e+07	7142.86	15.71	1385.97	5.91	18.02	17.26	5209.72	14.02	3.6	19.96	94.87	111.84	195.98	0	3.52	8.94	5.07	0	111.3	14.72	204.35	404.38	467.13	46.75	90.13	19.82	240.35	0
X21	C3	181	F	B6 x K18-ACE2 (F1)	Pos	6	S	BAL	5.05618e+07	7913.67	7.01	289.03	1.43	4.95	7.21	1680.57	8.19	1.33	6.09	41.79	42.65	41.62	0.73	23.56	8.94	2.8	0	119.8	13.9	309.67	134.38	415.06	19.17	19.28	21.01	195.68	0
X22	C4	182	F	B6 x K18-ACE2 (F1)	Pos	6	S	BAL	0	18844.2	12.2	282.61	2.81	8.91	13.68	1952.47	7.83	2.95	9.98	807.57	76.41	111.67	0.63	8.81	11.2	7.56	0	212.34	60.96	399.49	918.4	742.56	96.16	119.93	27.06	365.94	0
X23	C5	183	M	B6 x K18-ACE2 (F1)	Pos	3	S	BAL	0	5.04587e+06	8.78	42.06	1.71	6.44	1.6	612.47	5.74	1.02	12.29	947.35	36.83	5.57	0	10.14	10.88	6.73	0	73.11	53.77	403.93	628.91	494.72	22.79	27.03	27.2	131.36	51.44
X24	C6	184	M	B6 x K18-ACE2 (F1)	Pos	3	S	BAL	0	2.52294e+06	2.98	4.38	0.44	2.07	0	132.68	12.14	0.47	2.71	217.88	14.86	17.33	1.03	2.2	41.08	1.56	0	30.46	18.06	257.67	133.24	157.31	8.7	11.61	19.64	67.54	19.94
X25	C7	185	M	B6 x K18-ACE2 (F1)	Pos	3	S	BAL	0	0	0	0	0	0.51	0	0	6.19	0.34	1.06	5.71	1.26	12.07	0.93	0	21.54	0.1	0	2.93	0	2.51	0	0.71	0.8	0	0	0	0
X26	C8	186	M	B6 x K18-ACE2 (F1)	Pos	6	S	BAL	0	21582.7	31.04	5890.02	12.8	37.95	36.77	10352.5	25.99	8.7	35.43	1316.76	260.62	697.85	0.23	35.73	8.29	14.86	0	334.79	170.87	311.82	1806.26	722.34	118.61	195.08	24.99	416.17	0
X27	C9	187	M	B6 x K18-ACE2 (F1)	Pos	6	S	BAL	0	336134	0	64.51	0.13	1.21	0.43	462.99	3.27	0.58	0.51	11.09	8.42	3.04	0.73	3.52	7.65	0.73	0	41.17	0	161.28	30.71	61.2	4.57	5.23	14.68	21.99	0
X28	C10	188	M	B6 x K18-ACE2 (F1)	Pos	6	S	BAL	1834.86	25229.4	19.94	1923.96	6.93	17.34	24.96	5843.87	16.1	5.88	21.63	413.53	111.84	252.33	0	6.15	5.76	8.18	0	129.48	47.55	251.3	883.67	470	67.05	95.54	20.85	192.57	0
X29	C11	189	M	B6 x K18-ACE2 (F1)	Pos	6	S	BAL	8.69565e+07	27131.8	6.62	342.1	1.65	4.91	5.19	1941.11	7.09	1.54	3.6	64.45	34.97	36.65	0	8.81	8.29	3.83	0	67.34	3.65	314.41	142.15	446.01	31.46	32.33	21.51	91.68	0
X30	C12	190	M	B6 x K18-ACE2 (F1)	Pos	6	S	BAL	1.01266e+07	8256.88	6.62	530.17	1.93	5.89	9.42	2170.21	6.58	1.89	5.58	57.91	39.16	80.94	0	0.9	4.51	1.97	0	54.47	0	285.83	209.63	498.65	28.62	39.81	20.68	102.48	0
X31	D3	191	M	B6 x K18-ACE2 (F1)	Pos	6	S	BAL	2.75229e+06	36516.9	10.05	665.97	3.79	9.92	10.28	3198.95	9.84	2.6	9.61	43.79	47.8	102.74	0.13	0.9	8.94	4.45	0	61.82	19.16	248.62	137.75	427.41	47.1	70.45	21.1	149.73	0
X35	D7	195	F	DBA/2 x K18 hACE2 (F1)	Pos	6	R	BAL	0	917.431	17.08	2337.45	7.97	23.56	32.27	5548.6	16.81	8.7	15.98	272.31	94.21	36.9	0.73	14.15	9.58	4.45	0	68.21	445.56	291.48	258.75	548.9	65.33	49.11	26.18	211.23	0
X36	D8	196	F	DBA/2 x K18 hACE2 (F1)	Pos	6	R	BAL	0	505.051	20.64	4993.13	10.18	30.42	41.35	8113.51	18.71	10	29.04	600.31	153.99	122.42	0.33	22.21	8.29	10.05	0	152.18	434.24	364.26	634.27	675.76	54.85	71.93	26.04	245.42	0
X37	D9	197	F	DBA/2 x K18 hACE2 (F1)	Pos	6	R	BAL	0	2310.92	9.74	1322.58	2.81	7.59	9.1	858.74	5.2	2.1	5.38	63.31	41.4	18.89	0.83	8.81	13.5	4.25	0	39.25	0	117.35	72.77	75.77	8.17	1.69	8.11	42.82	0
X38	D10	198	F	DBA/2 x K18 hACE2 (F1)	Pos	6	R	BAL	0	2752.29	21.71	3590.08	9.7	29.13	38.45	7997.68	18.21	8.7	27.63	340.14	162.33	53.18	0	27.61	10.23	10.47	0	165.11	222.2	240.09	548.9	480.78	48.05	58.97	22.01	259.18	0
X39	D11	199	F	DBA/2 x K18 hACE2 (F1)	Pos	6	R	BAL	0	0	21.13	3550.51	8.97	26.74	34.73	7535.22	19.3	6.92	27.52	331.09	130.78	59.03	0.13	19.52	6.39	5.28	0	67.91	237.76	220.67	300.07	441.38	38.24	37.53	19.47	202.89	0
X40	D12	200	M	A/J x K18-ACE2 (F1)	Pos	6	S	BAL	0	1262.63	22.48	3602.95	7.97	23.39	35.44	7602.47	17.57	8.87	19.38	498.93	99.63	314.83	0.43	19.52	7.34	5.7	0	48.13	364.21	310.25	468.42	550.59	37.01	65.55	22.98	165.94	0
X41	E3	201	M	A/J x K18-ACE2 (F1)	Pos	6	S	BAL	0	1174.5	23.96	5149.94	9.11	37.08	36.46	8932.47	23.5	9.09	26.04	504.23	172.21	177.54	0	15.49	9.58	12.35	0	147.54	327.12	363.35	959.4	690.54	76.04	88.14	26.18	386.14	0
X42	E4	202	M	WSB/EiJ x K18-ACE2 (F1)	Pos	6	Res-SB	BAL	0	24297.8	30.57	11319.9	12.09	34.86	48.81	11672.1	25.26	12.98	33.14	1229.61	172.33	1381.3	0.93	22.21	10.88	18.24	0	267.01	338.99	421.91	1137.17	762.98	121.5	195.12	25.59	215.11	75.32
X43	E5	203	M	WSB/EiJ x K18-ACE2 (F1)	Pos	6	Res-SB	BAL	0	61151.1	27.55	7690.25	9.72	33.18	52.71	8961.62	21.99	13.97	27.69	713.78	130.9	143.54	1.14	14.15	8.61	8.8	0	202.46	401.69	410.24	883.67	725.48	62.9	71.29	26.33	171.49	118.59
X44	E6	204	M	WSB/EiJ x K18-ACE2 (F1)	Pos	6	Res-SB	BAL	0	44964	27.55	8470.2	12.31	33.52	44.5	10533.8	25.08	12.86	30.96	359.95	176.52	772.47	0	14.15	8.94	16.97	0	436.33	214.7	394.5	1397.08	799.39	136.79	191.49	26.18	377.36	0
X45	E7	205	M	WSB/EiJ x K18-ACE2 (F1)	Pos	3	Res-SB	BAL	0	6.20504e+06	7.56	19.21	0.93	10.64	2.46	328.84	5	1.23	0.9	751.12	43.27	6.4	0.93	6.15	8.29	5.28	0	74.94	65.95	459.93	985.44	623.34	27.02	39.96	27.27	144.73	566.2
X46	E8	206	M	WSB/EiJ x K18-ACE2 (F1)	Pos	3	Res-SB	BAL	359.712	7.32323e+06	8.44	85.71	1.02	13.22	5.02	809.89	5.93	1.33	3.46	956.05	51.65	2.17	0	8.81	10.88	8.18	0	87.68	85.98	484.64	1314.32	711.27	25	40.11	26.04	147.61	624.08
X47	E9	207	M	WSB/EiJ x K18-ACE2 (F1)	Pos	3	Res-SB	BAL	0	3.82576e+06	7.38	166.57	1.37	13.81	4.53	1238.78	6.58	2.2	4.6	652.99	38.88	0.97	0	0.9	9.9	4.45	0	57.44	80.39	439.18	1156.77	665.88	21.81	37.28	28.96	140.72	617.11
X48	E10	208	M	WSB/EiJ x K18-ACE2 (F1)	Pos	3	Res-SB	BAL	0	2.72472e+06	14.4	256.9	2.4	18.94	8.45	1775.53	7.95	3.38	8.12	1186.13	65.2	2.75	0.53	0.9	15.48	9.43	0	131.9	133.8	514.3	1674.66	778.49	38.2	55.22	29.58	203.58	745.28
X50	E12	210	F	PWK/PhJ x K18 hACE2 (F1)	Pos	6	R	BAL	0	0	10.05	479.5	2.81	10.68	10.17	2400.42	7.27	1.79	7.74	116.06	39.02	9.4	0.93	46.61	18.49	3.21	0	41.82	295.6	259.63	243.46	343.08	19.03	15.07	20.68	127.72	0
X51	F3	211	F	PWK/PhJ x K18 hACE2 (F1)	Pos	6	R	BAL	0	0	3.59	42.03	0.83	2.94	2.29	302.06	21.95	1	1.43	24.88	15.28	9.67	1.34	6.15	16.82	3.21	0	27.84	134.77	110.98	51.8	62.3	7.46	3.36	11.99	49.77	0
X52	F4	212	M	PWK/PhJ x K18 hACE2 (F1)	Pos	3	R	BAL	0	197464	16.74	578.7	4.15	19.32	11.98	2682.65	8.43	2.48	8.99	1541.04	71.22	3.04	1.14	16.83	10.88	11.51	0	44.15	266.15	447.93	1021.69	566.89	18.82	28.72	30.32	100.75	500.67
X53	F5	213	M	PWK/PhJ x K18 hACE2 (F1)	Pos	3	R	BAL	0	103933	7.74	83.62	1.46	5.25	3.31	788.52	8.07	0.87	3.12	548.45	27.22	12.6	0.53	8.81	12.18	6.52	28.68	17.75	58.04	315.93	216.04	155.44	8.92	14.13	22.5	61.26	242.13
X54	F6	214	F	BALB/cJ x K18-ACE2 (F1)	Pos	3	R	BAL	0	843023	14.88	319.39	4.05	20.54	11.24	2102.54	8.07	3.83	7.49	1582.49	80.61	2.75	0.53	16.83	13.5	7.35	0	49.81	186.6	363.79	936.6	497.4	41.19	75.23	29.03	197.75	445.05
X55	F7	215	F	BALB/cJ x K18-ACE2 (F1)	Pos	3	R	BAL	0	458716	9.74	78.37	2.32	9.88	3.86	806.61	7.34	1.38	2.64	777.37	39.72	5.02	0.93	4.83	17.49	5.28	1.54	43.88	98.9	421.66	836.97	553.75	23.74	38.29	27.34	137.62	329.88
X56	F8	216	F	BALB/cJ x K18-ACE2 (F1)	Pos	3	R	BAL	0	894495	23.04	546.56	5.55	23.43	14.84	3350.05	11.2	4.45	9.73	2522.55	101.06	3.32	0.93	0.9	16.82	9.01	0	78.09	265.45	375.26	1727.25	605.4	42.03	63.62	27.06	227.65	477.21
X57	F9	217	F	BALB/cJ x K18-ACE2 (F1)	Pos	6	R	BAL	1.34892e+07	3100.78	6.62	287.88	1.76	9.58	7.21	1739.63	7.21	1.64	4	35.17	26.24	7.77	0.73	0.9	8.29	1.97	0	63.8	29.24	183.88	75.68	160.46	17.94	16.87	17.08	77.73	0
X58	F10	218	F	BALB/cJ x K18-ACE2 (F1)	Pos	6	R	BAL	335.57	505.051	19.94	2214.3	7.75	22.88	25.27	6229.28	16.51	8.01	30.23	388.29	112.33	77.59	0	10.14	6.39	5.9	0	81.81	218.45	225.63	392.13	473.29	37.43	59.24	19.73	205.54	0
X59	F11	219	F	BALB/cJ x K18-ACE2 (F1)	Pos	6	R	BAL	0	0	4.4	317.81	2.19	7.97	6.56	1709.41	4.58	3.8	6.8	132.05	34.97	17.85	0	0.9	4.51	2.59	0	36.41	140.92	234.73	186.91	395.6	36.73	36.35	20.76	158.89	0
X60	F12	220	F	BALB/cJ x K18-ACE2 (F1)	Pos	6	R	BAL	0	0	11.23	1240.64	5.01	16.08	16.1	4089.76	10.3	4.05	10.34	224.21	64.42	49.02	0	0.9	3.89	3.63	0	39.21	188.02	233.01	197.45	492.76	35.29	37.11	18.75	164.32	0
X61	G3	221	F	BALB/cJ x K18-ACE2 (F1)	Pos	6	R	BAL	0	0	21.91	3915.71	9.11	26.03	38.55	7298.53	19.64	11.43	25.81	304.53	119.72	227.63	0.63	19.52	7.97	4.87	0	97.23	197.08	364.47	456.26	704.54	82.23	83.27	26.98	360.98	0
X62	G4	222	F	BALB/cJ x K18-ACE2 (F1)	Pos	6	R	BAL	0	0	20.34	3126.49	8.29	25.86	32.68	6728.09	17.01	9.04	26.84	433	109.49	196.89	1.24	6.15	7.97	8.6	0	115.31	248.98	406.73	490.39	704.21	49.84	62.33	25.74	285.87	0
X63	G5	223	F	CAST/EiJ x K18-ACE2 (F1)	Pos	3	Res-SB	BAL	0	688073	10.05	99.81	1.62	10.35	2.8	903.82	6.45	0.87	2.78	958.72	44.44	3.32	0.13	11.47	10.88	4.87	0	51.22	70.37	437.29	1082.44	545.11	20.59	32.89	27.84	123.39	157.31
X64	G6	224	F	CAST/EiJ x K18-ACE2 (F1)	Pos	3	Res-SB	BAL	0	1.84109e+06	7.74	35.23	1.4	6.44	2.29	529.07	5.8	0.84	4.8	781.6	36.26	2.17	0.43	2.2	14.16	4.66	0	36.8	70.89	449	766.84	512.87	16.71	25.33	25.59	97.99	134.37
X67	G9	227	F	129S1/SvlmJ x K18 hACE2 (F1)	Pos	6	R	BAL	0	2131.78	23.32	5620.32	11.11	28.33	37.99	8710.08	24.15	10.27	34.82	306.14	140.34	141	0	23.56	7.65	12.35	0	324.71	67.51	332.98	1115.59	694.95	41.4	61.97	23.13	300.14	0
X68	G10	228	F	129S1/SvlmJ x K18 hACE2 (F1)	Pos	6	R	BAL	0	6651.38	22.95	4594.49	11.72	31.93	44.61	9510.15	23.31	9.68	37.72	501.89	169.81	88.55	0	30.31	8.94	14.86	0	349.89	114.58	273.4	1371.16	523.64	39.87	59.97	24.07	339.02	0
X69	G11	229	M	129S1/SvlmJ x K18 hACE2 (F1)	Pos	6	R	BAL	0	6565.66	0	69.04	0	1.12	0.79	580.87	1.97	0.6	0.07	93.03	8.04	14.19	0	0	5.13	0	0	1.72	0	148.5	0	9.22	4.48	4.89	8.26	14.45	0
X70	G12	230	M	129S1/SvlmJ x K18 hACE2 (F1)	Pos	6	R	BAL	0	3651.69	0	13.83	0	0.15	0	0	1.42	0.39	0	44.51	2.88	0.35	0	0.9	3.89	0.73	0	0.09	0	69.93	0	4.88	2.59	2.43	3.52	0	0
X71	H3	231	M	129S1/SvlmJ x K18 hACE2 (F1)	Pos	3	R	BAL	0	1.26404e+06	9.9	87.26	1.82	12.96	5.85	886.16	7.21	2.4	3.73	973.7	82.39	7.5	1.34	14.15	14.49	11.51	0	41.86	71.66	717.18	505.24	477.83	27.56	53.89	28.61	146.59	654.21
X72	H4	232	M	129S1/SvlmJ x K18 hACE2 (F1)	Pos	3	R	BAL	0	1.98529e+06	16.74	711.21	3.93	26.82	15.37	3042.53	8.13	4.2	9.3	1606.13	114.06	8.31	1.24	15.49	11.53	15.28	0	71.29	121.92	670.71	934.42	748.99	38.03	77.02	31.19	207.66	689.67
X75	H7	235	M	129S1/SvlmJ x K18 hACE2 (F1)	Pos	6	R	BAL	0	899.281	24.95	3254.26	9.66	28.04	28.47	7275.36	19.49	7.27	23.47	218.45	126.97	171.82	0	33.02	8.29	9.84	0	201.78	69.59	289.65	789.35	549.95	35.08	57.5	22.5	190.14	0
X76	H8	236	M	129S1/SvlmJ x K18 hACE2 (F1)	Pos	6	R	BAL	0	1079.14	24.5	4286.91	10.32	27.83	31.76	8097.91	18.91	8.82	22.38	251.38	141.81	140.31	0	16.83	5.44	10.68	0	201.74	46.45	320.83	796.42	583.66	49.58	62.58	23.84	305.94	0
X77	H9	237	M	129S1/SvlmJ x K18 hACE2 (F1)	Pos	6	R	BAL	2.13568e+08	0	0	0	0	0	0	0	2.39	0.17	0	0.48	0	4.74	0.04	4.83	8.94	0.73	0	0.34	0	2.68	0	0.3	1.31	0	0	0	0
X79	H11	239	M	CAST/EiJ x K18-ACE2 (F1)	Pos	3	Sen-SB	BAL	0	1.94444e+06	2.64	13.24	0.29	2.42	0	244.26	0	0.34	1.94	444.31	19.99	0.97	0	0	2.67	3.42	0	29.03	26.44	442.11	380.12	328.88	11.48	17.55	22.25	70.68	55.89
X1	A3	241	F	CAST/EiJ x K18-ACE2 (F1)	Pos	3	Res-SB	BAL	0	555556	2.64	4	0.13	2.25	3.64	155.62	4.19	0.47	1.25	321.62	16.02	14.98	0.63	4.83	16.48	2.9	18.12	25.27	20.09	412.49	333.86	267.76	7.77	15.36	22.94	73.89	74.34
X2	A4	242	M	CAST/EiJ x K18-ACE2 (F1)	Pos	3	Sen-SB	BAL	0	8.7156e+06	8.44	61.63	1.4	7.21	6.61	887.77	4.82	1.2	4.17	1197.52	42.79	6.4	0.43	4.83	11.2	4.97	9.42	76.36	63.59	478.52	726.59	625.65	17.98	30.45	27.31	109.43	97.74
X4	A6	244	M	PWK/PhJ x K18 hACE2 (F1)	Pos	6	R	BAL	1627.22	0	11.79	1286.71	5.51	15.49	16.63	4333.05	11.4	3.68	15.01	158.85	59.9	53.43	0.43	15.49	5.76	5.8	0	39.31	459.82	208.24	316.24	393.72	14.07	13.65	19.86	98.09	0
X5	A7	245	M	PWK/PhJ x K18 hACE2 (F1)	Pos	6	R	BAL	0	0	0	0	0	0	0	0	17.89	0.14	0	0.84	0	0	0	0	3.58	0	0	0	0	0.59	0	0	0.37	0	0	0	0
X6	A8	246	M	PWK/PhJ x K18 hACE2 (F1)	Pos	6	R	BAL	1.25e+08	0	5.79	482.58	2.37	9.2	11.4	2622.65	5.5	2.07	5.29	43.65	41.54	50.74	0	0	5.44	1.25	0	54.87	58.04	153.32	206.95	240.13	23.7	25.22	16.74	105.62	0
X7	A9	247	M	PWK/PhJ x K18 hACE2 (F1)	Pos	6	R	BAL	NA	0	11.23	657.59	3.81	12.59	11.34	3184.97	10.39	2.5	8.9	208.39	63.38	58.3	0	0	0	1.66	0	77.84	151.23	161.54	497.93	235.62	14.28	27.88	14.73	100.14	0
X10	A12	250	F	CAST/EiJ x K18-ACE2 (F1)	Pos	3	Res-SB	BAL	0	1.88889e+06	0	16.26	0	1.12	0	143.01	0	0.14	0.3	403.84	13.33	0	0	0	2.07	0	0	16.25	0	169.18	476.53	195.89	3.77	6.86	14.73	24.06	0
X11	B3	251	F	CAST/EiJ x K18-ACE2 (F1)	Pos	3	Res-SB	BAL	0	77381	0	1.91	0	0.68	1.83	54.53	1.74	0.26	0.63	179.5	7.56	5.29	0.23	0	7.02	2.08	0	10.91	11.25	171.78	156.03	79.06	3.52	4.68	16.74	24.36	0
X12	B4	252	F	CAST/EiJ x K18-ACE2 (F1)	Pos	3	Res-SB	BAL	182.482	785714	0	0	0	0.59	2.46	0	2.1	0.23	0.3	7.58	3.23	9.13	0.83	4.83	6.07	2.7	5.1	1.1	0	24.67	19.93	2.25	1.15	1.55	8.49	0	0
X14	B6	254	M	CAST/EiJ x K18-ACE2 (F1)	Pos	6	Sen-SB	BAL	6.31868e+06	686275	0	152.71	0.77	4.65	1.72	1025.55	2.27	0.79	1.83	26.92	20.54	24.29	0	0	5.44	1.66	0	70.89	18.38	218.65	215.9	315.87	29.44	32.75	18.8	67.65	0
X15	B7	255	M	CAST/EiJ x K18-ACE2 (F1)	Pos	6	Sen-SB	BAL	0	512821	2.98	272.06	1.87	6.02	4.64	1533.94	4.55	0.74	2.19	37.62	34.9	126.15	0	0	1.18	2.08	0	62.41	33.73	219.04	300.64	303.87	87.51	80.3	19.33	147.79	0
X16	B8	256	M	CAST/EiJ x K18-ACE2 (F1)	Pos	6	Sen-SB	BAL	0	56532.7	0	122.07	0.25	2.81	0	715.24	1.65	0.63	0	17.53	20.78	32.89	0	0	5.44	1.25	0	75.68	8.67	161.31	127.66	221.74	42.59	41.87	16.55	79.14	0
X17	B9	257	M	CAST/EiJ x K18-ACE2 (F1)	Pos	3	Sen-SB	BAL	0	2e+07	0	0.41	0.29	1.47	0	61.13	0	0.09	0	669.31	18.15	0	0	0	1.18	0	0	7.62	29.53	171.37	368.36	171.69	7.29	11.84	23.02	33.31	0
X18	B10	258	M	CAST/EiJ x K18-ACE2 (F1)	Pos	3	Sen-SB	BAL	0	1.32812e+06	0	0	0	0.42	0	0	0	0.03	0	328.72	11.15	0	0	0	0.6	0	0	8.56	0	143.42	238.02	133.33	3.66	6.4	13.98	20.48	0
X1	A3	260	M	129S1/SvlmJ x K18 hACE2 (F1)	Pos	3	R	BAL	0	111111	0	0	0	0.42	0.37	0	1.47	0.36	0.02	3.97	2.65	5.57	0.33	0	14.32	1.46	0	0.4	6.61	62.07	10.9	1.5	2.21	2.09	8.93	13.78	0
X2	A4	261	M	129S1/SvlmJ x K18 hACE2 (F1)	Pos	3	R	BAL	0	2.04225e+06	9.9	55.1	1.39	11.32	5.96	937.32	4.12	2.02	3.57	846.12	50.58	4.46	0.93	12.81	5.91	5.59	0	36.93	107.76	570.37	871.55	590.13	19.36	62.74	34.74	124.45	618.32
X3	A5	262	F	CAST/EiJ x K18-ACE2 (F1)	Pos	3	Res-SB	BAL	0	4.36047e+06	4.4	17.89	0.19	2.07	2.4	368.97	1.74	0.68	1.76	281.8	18.31	3.89	1.54	0	7.81	2.28	6.27	18.97	34.8	459.06	531.2	282.88	8.93	19.14	31.35	96.14	106.47
X4	A6	263	F	CAST/EiJ x K18-ACE2 (F1)	Pos	3	Res-SB	BAL	0	2.25352e+06	1.39	19.6	0.35	1.81	1.6	357.06	1.28	0.58	0.87	185.06	16.11	3.32	0.53	0	5.29	2.28	0	15.78	29.31	419.49	407.67	178.64	8.37	18.28	26.73	78.7	97.6
X6	A8	265	F	CAST/EiJ x K18-ACE2 (F1)	Pos	6	Res-SB	BAL	0	25974	14.52	969.35	5.59	13.47	19.04	4301.45	11.23	4.45	18.3	185.92	59.18	191.43	0.73	3.52	8.45	4.35	0	55.67	42.66	372.51	294.31	418.66	25.72	66.69	25.48	116.36	0
X7	A9	266	F	CAST/EiJ x K18-ACE2 (F1)	Pos	6	Res-SB	BAL	2.33645e+07	14545.5	0	0.32	0	0.06	0.79	0	0	0.31	0	2.35	5.49	5.02	0.33	3.52	3.12	0.62	0	29.17	17.83	196.47	30.12	33.7	3.71	5.36	17.13	31.68	0
X8	A10	267	F	CAST/EiJ x K18-ACE2 (F1)	Pos	6	Res-SB	BAL	2.11864e+07	67857.1	0	12.16	0	0.59	0	111.32	1.08	0.31	0	8.04	5.89	6.68	0.04	0	4.04	1.46	0	28.78	28.88	219.84	80.71	155.54	6.31	8.67	22.86	45.58	0
X9	A11	268	F	CAST/EiJ x K18-ACE2 (F1)	Pos	6	Res-SB	BAL	1041.67	75471.7	8.94	249.91	2.13	5.89	5.63	1854.22	6.8	2.17	6.32	154.88	40.49	94.01	0.13	0	9.1	3.11	0	87.21	55.31	503.75	738.43	713.95	58.23	109.24	30.02	187.09	0
X10	A12	269	M	CAST/EiJ x K18-ACE2 (F1)	Pos	3	Sen-SB	BAL	0	5.81395e+06	1.39	4.93	0.15	1.29	1.14	132.68	1.56	0.47	0.87	217.3	13.42	5.57	0.73	2.2	8.13	1.87	0	22.53	44.05	479.93	378.48	290.35	6.97	13.05	27.88	69.9	0
X11	B3	270	M	CAST/EiJ x K18-ACE2 (F1)	Pos	3	Sen-SB	BAL	0	2.67857e+06	4.14	2.85	0.38	2.2	3.08	224.18	1.56	0.5	1.61	470.59	18.23	2.17	0.73	0	6.54	3.11	12.24	30.94	61.68	576.38	757.95	432.35	10.52	21.21	30.76	83.23	66.93
X12	B4	271	M	CAST/EiJ x K18-ACE2 (F1)	Pos	6	Sen-SB	BAL	7633.59	10174.4	0	30.57	0.66	1.73	3.31	514.57	3.07	0.79	2.19	109.99	11.77	43.6	0.73	4.83	7.18	1.04	8.42	9.89	22.31	223.22	77.38	54.51	8.9	21.36	21.72	48.18	0
X13	B5	272	M	CAST/EiJ x K18-ACE2 (F1)	Pos	6	Sen-SB	BAL	2.6087e+07	717822	0	10.14	0	2.42	0.91	103.02	0.76	0.47	0.02	6.18	7.18	3.89	0.73	0.9	7.5	1.66	0	75.68	25.77	401.23	109.95	274.29	5.64	7.95	24.73	64.48	0
X14	B6	273	M	CAST/EiJ x K18-ACE2 (F1)	Pos	6	Sen-SB	BAL	2.87356e+07	972222	0	3.03	0	1.42	0	0	0.76	0.42	0.02	5.87	6.29	5.85	0	0	9.1	1.04	0	62.41	24.43	355.33	100.75	269.23	6.63	9.22	25.03	65.62	0
X16	B8	275	F	WSB/EiJ x K18-ACE2 (F1)	Pos	3	Sen-SB	BAL	0	0	6.81	54.12	0.88	5.76	4.58	775.32	3.68	1.23	2.88	498.93	29.89	7.77	0.93	0.9	7.81	3.52	0	57.27	40.72	598.87	1710.74	804.78	13.91	51.92	34.68	116.07	478.79
X17	B9	276	F	NZO/HL x K18 hACE2 (F1)	Pos	3	R	BAL	0	0	0	0	0	0.59	0.55	0	3	0.47	0.02	7.73	3.12	6.13	0.53	2.2	11.04	0.62	10.39	3.3	10.14	53.86	37.61	7.93	1.71	2.84	8.93	11.02	0
X1	A3	291	F	CAST/EiJ x K18-ACE2 (F1)	Pos	6	Res-SB	BAL	0	0	0	0	0	0.24	0.3	97.37	5.84	0.39	0.63	1.35	3.85	5.16	2.25	0.9	11.2	3.94	0	25.93	1.05	0.16	0	1.46	0.16	1.37	2.16	0	0
X2	A4	292	F	CAST/EiJ x K18-ACE2 (F1)	Pos	6	Res-SB	BAL	0	255319	7.92	251.68	2.63	5.34	7.8	1552.91	5.97	2.25	12.92	75.92	28.15	78.91	1.54	10.14	9.26	7.04	0	120.81	52.83	600.11	598.19	741.95	24.11	41.68	31.88	151.39	0
X3	A5	293	F	CAST/EiJ x K18-ACE2 (F1)	Pos	6	Res-SB	BAL	0	24193.5	0	29.8	0.77	2.64	2.23	347.05	2.18	0.76	13.58	129.93	27.11	33.52	0.33	6.15	13.17	5.38	0	274.99	74.89	675.64	793.57	917.81	39.73	51.75	33.93	188.58	0
X4	A6	294	F	CAST/EiJ x K18-ACE2 (F1)	Pos	6	Res-SB	BAL	0	11194	1.39	37.98	0.87	1.99	2.57	372.92	2.84	0.66	3.9	83.7	24.69	51.1	1.14	6.15	10.55	4.97	0	135.09	69.85	595.62	621.61	725.06	49.74	72.88	30.42	185.61	0
X5	A7	295	F	PWK/PhJ x K18 hACE2 (F1)	Pos	3	R	BAL	0	336538	8.94	179.4	2.96	6.95	8.4	1342.24	6.16	1.79	5.61	699.06	36.37	5.43	1.34	3.52	6.39	4.56	0	40.3	347.93	531.74	783.66	521.21	20	38.24	29.2	90.95	158.91
X6	A8	296	F	PWK/PhJ x K18 hACE2 (F1)	Pos	3	R	BAL	0	108209	14.4	255.73	3.84	11.95	10.01	1772.66	7.24	1.94	5.74	1201.9	58.09	2.31	1.14	3.52	9.26	6.21	0	62.49	435.81	535.19	1650.02	719.85	14.79	51.86	29.48	92.2	288.54
X7	B3	297	F	PWK/PhJ x K18 hACE2 (F1)	Pos	3	R	BAL	0	0	11.09	206.68	3.18	7.97	9.42	1434.14	6.42	1.67	7.65	826.88	40.67	3.18	1.95	6.15	10.55	6.01	0	62.22	493.56	554.3	862.55	652.44	20.14	31.65	29.2	93.03	170.21
X8	B4	298	F	PWK/PhJ x K18 hACE2 (F1)	Pos	3	R	BAL	0	0	9.9	80.61	2.14	4.57	8.13	911.82	3.9	1.23	3.97	847.85	25.6	7.63	2.15	6.15	9.9	4.97	11.33	19.9	283.8	551.66	492.35	483.57	12.91	25.38	30.42	77.73	142.18
X9	B5	299	F	PWK/PhJ x K18 hACE2 (F1)	Pos	3	R	BAL	0	87328.8	7.92	146.05	1.54	6.4	5.79	1243.31	3.75	1.38	4.83	476.61	28.38	6.81	1.54	8.81	12.18	6.01	0	50.52	112.01	560.58	1116.49	623.76	14.65	30.81	28.09	80.54	218.14
X10	B6	300	F	PWK/PhJ x K18 hACE2 (F1)	Pos	6	R	BAL	0	0	1.39	27.88	0.96	3.11	3.97	368.97	3.3	0.92	4.3	94.3	20.34	7.91	0.73	0.9	10.88	2.49	0	64.88	251.32	397.28	183.87	369.33	17.2	18.07	25.25	139.68	0
X11	B7	301	F	PWK/PhJ x K18 hACE2 (F1)	Pos	6	R	BAL	0	0	2.27	46.36	1.08	4.44	5.79	449.87	2.84	1.23	9.14	130.49	28.45	5.99	0.73	6.15	9.26	4.56	0	80	289.64	439.28	322.46	533.24	22.63	27.04	26.73	157.07	0
X12	B8	302	F	PWK/PhJ x K18 hACE2 (F1)	Pos	3	R	BAL	0	214286	14.27	192.07	2.86	12.12	6.5	1752.56	6.1	1.84	6	778.89	52.29	8.99	0.13	6.15	12.84	6.63	0	78.79	165.18	481.2	1342.55	684.71	17.91	44.62	25.78	95	215.29
X13	C3	303	F	PWK/PhJ x K18 hACE2 (F1)	Pos	3	R	BAL	0	22435.9	10.5	251.63	2.61	7.38	9.04	1551.45	6.74	1.36	6.64	692.46	35.94	6.26	1.44	4.83	7.34	4.56	0	27.39	98.65	525.92	255.13	306.33	10.01	25.28	26.8	85.47	250.73
X14	C4	304	F	WSB/EiJ x K18-ACE2 (F1)	Pos	3	Sen-SB	BAL	0	1.95833e+06	10.65	76.11	1.87	9.58	6.45	911.82	3.97	1.41	5.55	1355.06	40.53	6.81	1.34	6.15	12.18	6.01	0	71.8	155.53	725.85	1574.44	840.15	24.95	41.77	34.3	162.51	607.96
X15	C5	305	F	WSB/EiJ x K18-ACE2 (F1)	Pos	3	Sen-SB	BAL	10638.3	9.60145e+06	12.07	60.32	1.76	8.27	5.68	870.05	4.4	1.13	4.17	1054.5	37.93	7.36	1.24	6.15	7.97	5.18	2.38	79.28	138.99	678.99	2221.45	959.03	16.99	47.54	34.05	145.1	364.07

## Sheet: Serum Cytokine Data
					101221 Genotype						GM-CSF (42)	IFNgamma (38)	IL-1beta (19)	IL12p70 (39)	IL13 (35)	IL18 (66)	IL2 (20)	IL4 (26)	IL5 (27)	IL6 (28)	TNFalpha (45)	IL10 (13)	IL17A (52)	IL22 (33)	IL23 (37)	IL27 (36)	IL9 (34)	Eotaxin (62)	Gro-alpha/KC (43)	IP10 (22)	MCP1 (51)	MCP3 (48)	MIP1alpha (47)	MIP1beta (72)	MIP2 (55)	RANTES (44)	IFNalpha (30)
Type	Well	Experiment Mouse#	Sex	Strain	HuACE2 Genotype	DPI	Sensitive/Resistant	Tissue	Virus Titer (Brain)	Virus Titer (LUNG)	Obs Conc	Obs Conc	Obs Conc	Obs Conc	Obs Conc	Obs Conc	Obs Conc	Obs Conc	Obs Conc	Obs Conc	Obs Conc	Obs Conc	Obs Conc	Obs Conc	Obs Conc	Obs Conc	Obs Conc	Obs Conc	Obs Conc	Obs Conc	Obs Conc	Obs Conc	Obs Conc	Obs Conc	Obs Conc	Obs Conc	Obs Conc
X1	A3	1	F	A/J x K18-ACE2 (F1)	Pos	3	S	Serum	0	0	0	0	0	1.88	0	0	0	0.17	0	0	0	0	0	3.52	4.82	0	0	180.68	0	4.55	14.42	25.79	0	0	0	0	0
X2	A4	2	F	A/J x K18-ACE2 (F1)	Pos	3	S	Serum	0	7.61218e+06	0	2.45	0	2.66	0	0	0	0.28	0.21	12.15	3.12	0	0.43	0.9	5.76	0.62	0	207.91	0	26.79	126.09	153.87	1.03	3.36	4.82	18.56	0
X3	A5	3	F	A/J x K18-ACE2 (F1)	Pos	3	S	Serum	0	3.30579e+06	0	0.69	0	2.23	0	0	0	0.28	0	3.81	1.39	0	0.04	3.52	12.84	0	0	188.71	0	20.96	79.34	118.31	0.15	2.02	0	0	0
X4	A6	4	F	A/J x K18-ACE2 (F1)	Pos	6	S	Serum	0	8727.03	0	10.58	0	3.39	0	0	0	0.12	0	0	1.92	0.35	0.43	0.9	6.7	1.87	0	173.11	0	18.66	32.95	51.87	0.52	0	0	0	0
X5	A7	5	F	A/J x K18-ACE2 (F1)	Pos	6	S	Serum	0	4746.14	0	14.96	0	2.01	0	0	0	0.23	0	0	0	0.35	0.23	0.9	7.34	0	0	213.31	0	19.41	18.24	59.5	0.06	1.34	0	0	0
X6	A8	6	F	A/J x K18-ACE2 (F1)	Pos	6	S	Serum	431.034	245.098	0	3.19	0	1.71	0	0	0	0.17	0	1.86	2.17	0.35	0	0.9	7.34	0	0	126.4	0	21.41	14.42	45.38	0.25	0	0	0	0
X8	A10	8	M	A/J x K18-ACE2 (F1)	Pos	6	S	Serum	1.34542e+08	84615.4	0	6.14	0.83	2.66	0	0	0	0.23	2.33	18.86	6.29	4.74	2.86	162.74	305.39	0	0	175.76	0	19.25	36.61	44.28	0.45	0.9	0	6.17	0
X11	B3	11	M	A/J x K18-ACE2 (F1)	Pos	3	S	Serum	0	608247	0	0	0	3	0	0	0	0.17	0	0.84	1.92	3.04	0	0.9	5.44	0	0	188.06	0	14.02	52.56	56.96	0	2.22	0	0	0
X12	B4	12	M	A/J x K18-ACE2 (F1)	Pos	6	S	Serum	1.02273e+09	21317.8	0	0	0	8.63	0	0	0	0.2	0	29.54	6.09	4.17	0	0	4.2	0	0	9.58	49.04	29.47	124.1	132.19	4.79	8.01	0	88.38	0
X15	B7	15	F	NZO/HL x K18 hACE2 (F1)	Pos	6	R	Serum	0	1182.03	0	52.2	0	4.72	0	47.7	0	0.23	0	0.84	3.57	1.28	0	0.9	5.44	0	0	245.99	0	36.82	88.87	174.67	1.19	0.54	6.73	58.3	0
X16	B8	16	F	NZO/HL x K18 hACE2 (F1)	Pos	3	R	Serum	0	0	0	0	0	4.8	0.15	0	0	0.23	0.02	0.11	1.66	0	0.23	0.9	6.7	0	0	252.98	2.19	22.55	18.24	67.7	0.74	0.54	3.39	16.5	0
X17	B9	17	F	NZO/HL x K18 hACE2 (F1)	Pos	3	R	Serum	1559.45	1.70746e+06	0	3.66	0	3.09	0	0	0	0.17	0	2.52	3.12	6.4	0	0	4.82	0	0	181.89	0	36.88	34.03	148.27	0.78	1.8	7.4	35.51	0
X18	B10	18	F	NZO/HL x K18 hACE2 (F1)	Pos	3	R	Serum	0	1.07798e+06	0	0	0	7.53	1.11	0	0	0.26	0.55	36.04	3.12	15.76	0	6.15	4.2	0	0	251.83	47.41	85.42	247.94	257.8	3.31	8.63	14.52	78.11	0
X19	B11	19	F	NZO/HL x K18 hACE2 (F1)	Pos	3	R	Serum	0	2.04416e+06	0	0	0	4.63	0.52	0	0	0.2	0.21	23.42	4.44	40.38	0.04	14.15	4.2	0	0	213.08	29.68	60.2	164.06	184.72	1.9	3.19	11.57	48.36	0
X20	B12	20	M	NZO/HL x K18 hACE2 (F1)	Pos	3	R	Serum	0	2.34903e+06	0	0	0	4.97	1.4	0	1.37	0.28	0	5.55	0.67	6.95	0.43	3.52	5.13	1.87	0	158.13	2.19	61.1	96.99	156.14	2.72	3.17	7.07	39.44	0
X21	C3	21	M	NZO/HL x K18 hACE2 (F1)	Pos	3	R	Serum	0	5.03067e+06	0	1.47	0	3.52	0	0	0	0.06	0	0.84	1.66	0	0	0	4.2	0	0	159.12	0	12.15	24.41	82.34	0	0	0	0	0
X22	C4	22	M	NZO/HL x K18 hACE2 (F1)	Pos	3	R	Serum	0	7.14286e+06	0	2.15	0	3.34	0	0	0	0.17	0	2.19	0	0	0	0	5.44	0	0	210.57	0	17.33	29.53	104.1	0.37	0.54	0	0	0
X23	C5	23	M	NZO/HL x K18 hACE2 (F1)	Pos	6	R	Serum	141720	541.126	0	40.92	0	3.9	0	0	0	0.12	0	1.01	4.76	0	0.04	0	6.7	10.57	0	197.2	0	48.29	28.32	105.84	2.08	0	4.82	74.17	0
X24	C6	24	M	NZO/HL x K18 hACE2 (F1)	Pos	6	R	Serum	0	6219.81	0	22.94	0	3.95	0	0	0	0.23	0	0.48	1.12	0	0.04	0.9	7.97	0	0	187.88	0	21.66	31.84	76.16	0.47	0	0	11.11	0
X25	C7	25	M	NZO/HL x K18 hACE2 (F1)	Pos	6	R	Serum	0	9108.53	0	0	0	0.92	0	0	0	0.17	0	0	0	1.28	0.04	0.9	6.7	0	0	230.19	0	7.96	0	17.81	0	0	0	38.53	0
X26	C8	26	M	NZO/HL x K18 hACE2 (F1)	Pos	6	R	Serum	0	914.634	0	41.13	0	0.62	0	111.32	0	0.23	0	0	1.39	0	0.04	0	6.7	0	0	184.24	0	27.33	25.77	135.47	0.61	0	0	15.36	0
X27	C9	27	M	NZO/HL x K18 hACE2 (F1)	Pos	6	R	Serum	0	1981.35	0	4.95	0	4.07	0	0	0	0.17	0	0	0	0	0	3.52	11.86	2.49	0	151.18	0	11.43	19.93	34.83	0.48	0	0	0	0
X28	C10	28	M	NZO/HL x K18 hACE2 (F1)	Pos	3	R	Serum	0	0	0	0	0	1.75	0	0	0	0.12	0	0.84	0	0	0	0.9	4.82	0	0	208.67	0	12.38	28.32	114	0	0	0	0	0
X29	C11	29	M	NZO/HL x K18 hACE2 (F1)	Pos	3	R	Serum	0	1.15789e+06	0	0.34	0	0.84	0	0	0	0.17	0	0.48	0	0	0	0	4.82	0	0	164.03	0	7.43	40.94	82.88	0	0	0	0	0
X30	C12	30	M	NZO/HL x K18 hACE2 (F1)	Pos	3	R	Serum	0	0	0	0	0	0.66	0	0	0	0.17	0	2.19	0	0	0.04	0.9	6.07	0	0	165.43	0	3.12	12.17	81.14	0	0	0	0	0
X31	D3	31	M	NZO/HL x K18 hACE2 (F1)	Pos	3	R	Serum	0	0	0	0	0	0.57	0	0	0	0.12	0	0	0	0	0.23	0	14.49	0	0	157.83	0	6.87	24.41	74.15	0	0	0	0	0
X33	D5	33	M	CAST/EiJ x K18-ACE2 (F1)	Pos	6	S	Serum	0	192080	0	4.83	0	0	0	0	0	0.23	0	0.11	0	0	0.04	3.52	14.49	0	0	175.23	0	21.69	18.24	67.19	0.45	0	0	0	0
X34	D6	34	M	CAST/EiJ x K18-ACE2 (F1)	Pos	6	S	Serum	0	6177.16	0	4.43	0	0.31	0	0	0	0.17	0	0.48	0.83	1.28	0.04	0.9	6.07	0	0	244.81	0	36.18	54.06	143.67	0.52	0.45	0	0	0
X36	D8	36	F	129S1/SvlmJ x K18 hACE2 (F1)	Pos	3	R	Serum	0	1.32022e+06	0	0	0	5.91	0	0	0	0.23	0	6.34	2.65	0	0	0.9	4.82	0	0	240.06	21.63	56.75	168.95	218.25	2.86	5.77	7.23	38.27	0
X37	D9	37	F	129S1/SvlmJ x K18 hACE2 (F1)	Pos	6	R	Serum	3.97059e+08	13032.6	0	0.96	0	4.12	0	0	0	0.12	18.07	25.75	7.66	0.97	11.75	123.72	645.9	0	0	163.09	0	19.04	28.32	38.93	0.34	0.18	0	10.75	0
X39	D11	39	M	129S1/SvlmJ x K18 hACE2 (F1)	Pos	6	R	Serum	0	5900	0	14.82	0.08	2.31	0	0	0	0.17	0	0.84	0.15	0	0.23	3.52	13.17	0	0	210.27	0	30.97	23	82.06	0.36	1.15	0	11.11	0
X42	E4	42	F	NOD/ShiLtJ x K18 hACE2 (F1)	Pos	6	R	Serum	9.1821e+06	1694.92	0	0	0	0.57	0	0	0	0.17	0	2.19	1.39	0	0	0.9	7.34	0	0	103.41	0	7.18	16.42	19.42	0	0	0	0	0
X43	E5	43	F	NOD/ShiLtJ x K18 hACE2 (F1)	Pos	6	R	Serum	0	12236.8	0	0	0	0.17	0	0	0	0.17	0	1.52	0	0	0.04	0	6.7	0	0	118.69	0	5.4	12.17	14.29	0	0	0	0	0
X44	E6	44	M	NOD/ShiLtJ x K18 hACE2 (F1)	Pos	3	S	Serum	1.44022e+07	9.13462e+06	0	0	0	1.18	0	0	0	0.39	0	7.27	1.66	3.89	0.23	14.15	6.07	0	0	182.19	11.25	59.28	117.59	166.57	1.68	4.48	9.49	32.56	0
X46	E8	46	M	PWK/PhJ x K18 hACE2 (F1)	Pos	3	R	Serum	0	NA	0	0	0	1.1	0	0	0	0.17	0	0	0	0	0.04	0	6.07	1.46	0	247.68	0	13.96	14.42	44.92	0.47	0	0	8.73	0
X47	E9	47	M	PWK/PhJ x K18 hACE2 (F1)	Pos	3	R	Serum	0	612374	0	0.62	0	0.75	0	0	0	0.17	0	1.86	0.51	0	1.03	19.52	28.06	0	0	210.95	0	26.07	58.38	98.15	0.28	1.84	0.76	0	0
X70	G12	48	M	PWK/PhJ x K18 hACE2 (F1)	Pos	6	R	Serum	0	0	0	3.8	0	3.17	1.29	0	0	0.23	0.71	39.06	0	15.24	47.02	426.01	77.55	14.34	24.85	316.24	12.42	20.44	9.51	32.43	2.61	0.45	0	58.18	0
X50	E12	50	F	WSB/EiJ x K18-ACE2 (F1)	Pos	3	S	Serum	0	7.0028e+06	0	0.99	0	1.92	0	67.53	0	0.17	0	7.89	6.09	0	1.84	193.57	17.15	0	0	256.78	41.35	24.32	105.54	165.3	0.41	4.23	0	0	0
X51	F3	51	F	WSB/EiJ x K18-ACE2 (F1)	Pos	3	S	Serum	1241.13	7.58102e+06	0	0.99	0	2.66	0	0	0	0.2	0	3.81	2.65	0	0.04	14.15	7.97	0	0	256.36	17.28	26.16	149.46	173.62	0.67	5.77	1.33	0	0
X52	F4	52	F	NOD/ShiLtJ x K18 hACE2 (F1)	Pos	3	R	Serum	0	1555.56	0	0	0	1.27	0	0	0	0.28	0	0	0	0	0	3.52	5.44	0	0	199.86	0	10.03	24.41	54.11	0	0	0	0	0
X53	F5	53	F	NOD/ShiLtJ x K18 hACE2 (F1)	Pos	3	R	Serum	0	808333	0	0	0	2.66	0	0	0	0.23	0	1.52	2.17	0	0.04	3.52	5.44	0	0	240.86	0	22.5	69.46	98.72	0.15	1.43	0	0	0
X54	F6	54	F	A/J x K18-ACE2 (F1)	Pos	3	S	Serum	0	1.18132e+06	0	0	0	2.05	0	0	0	0.17	0	0.11	0	1.87	0.04	0.9	9.26	0	0	173.64	0	15.1	17.35	57.54	0	0	0	0	0
X55	F7	55	F	A/J x K18-ACE2 (F1)	Pos	3	S	Serum	0	2.26562e+06	0	0	0	0.44	0	0	0	0.23	0	2.19	1.53	0.35	0.43	0	5.44	0	0	170.12	0	19.04	46.2	82.11	0.15	1.76	0	0	0
X56	F8	56	M	A/J x K18-ACE2 (F1)	Pos	3	S	Serum	0	4.20561e+06	0	0.34	0	1.27	0	0	0	0.23	0	4.45	0	0	0	0	4.2	0	0	118.39	0	18.09	34.03	86.13	0	1.56	0	0	0
X57	F9	57	M	A/J x K18-ACE2 (F1)	Pos	3	S	Serum	0	500000	0	0	0	2.66	0	0	0	0.23	0	0.48	0	0	0.13	0.9	5.44	0	0	168.46	0	11.78	23	66.13	0	0	0	0	0
X58	F10	58	M	A/J x K18-ACE2 (F1)	Pos	3	S	Serum	0	3.56855e+06	0	0	0	1.71	0	0	0	0.12	0	0.84	0.15	0	0.04	0	5.44	0	0	174.51	0	13.55	21.5	49.05	0	2.04	0	0	0
X59	F11	59	F	A/J x K18-ACE2 (F1)	Pos	6	S	Serum	0	24818.8	0	7.21	0	2.44	0	0	0	0.23	0	0.11	1.12	0	0.23	3.52	6.07	0	0	187.12	0	17.1	36.61	106.06	0	0.25	0	0	0
X60	F12	60	F	A/J x K18-ACE2 (F1)	Pos	6	S	Serum	0	60483.9	0	0.26	0	9.9	0	0	0	0.17	0	29.54	20.23	0	0	0.9	14.49	0	0	202.82	0	26.94	49.46	102.53	0.99	6.01	0	27.59	0
X61	G3	61	M	A/J x K18-ACE2 (F1)	Pos	6	S	Serum	6.41593e+08	165493	0	0	0	4.8	0	0	0	0.12	0	3.01	5.07	0	0.04	0.9	6.7	0	0	207.68	0	17.78	38.1	58.89	1.61	3.84	0	28.29	0
X62	G4	62	M	A/J x K18-ACE2 (F1)	Pos	6	S	Serum	2.46914e+08	0	0	0	0	4.33	0	0	0	0.17	0	1.18	2.65	1.28	0.23	3.52	5.44	0	0	188.41	0	14.8	27.7	39.7	1.72	1.68	0	30.65	0
X63	G5	63	M	A/J x K18-ACE2 (F1)	Pos	6	S	Serum	0	961.538	0	1.78	0	1.1	0	0	0	0.17	0	0	0.15	0	0.13	0	6.07	0	0	187.12	0	8.3	3.45	22.94	0	0	0	0	0
X64	G6	64	F	NZO/HL x K18 hACE2 (F1)	Pos	3	R	Serum	0	1.38672e+06	0	6.54	0	6.85	0	0	0	0.28	0	7.27	5.89	1.87	0.04	0.9	4.82	0	0	221.38	11.08	58.65	108.64	175.03	1.9	6.26	11.32	48	0
X67	G9	67	F	NOD/ShiLtJ x K18 hACE2 (F1)	Pos	3	R	Serum	0	250000	0	0.69	0	1.97	0	0	0	0.28	0	0.48	4.23	0	0.04	3.52	6.07	11.83	0	210.31	0	29.02	78.78	87.71	2.22	1.66	0	7.77	0
X68	G10	68	F	NOD/ShiLtJ x K18 hACE2 (F1)	Pos	6	R	Serum	0	18494.9	0	30.5	0	2.31	0.64	0	0	0.34	0	8.81	2.88	5.02	0.23	3.52	4.82	0	0	268.38	0	57.78	91.89	188.48	1.5	4.94	6.37	21.02	0
X70	G12	70	F	NOD/ShiLtJ x K18 hACE2 (F1)	Pos	6	R	Serum	0	0	0	0.26	0	0.13	0	0	0	0.23	0	0	0	0	0.04	0	4.2	0	0	164.64	0	3.9	0	22.58	0	0	0	0	0
X72	H4	72	M	NOD/ShiLtJ x K18 hACE2 (F1)	Pos	3	S	Serum	0	0	0	0	0	1.97	0	0	0	0.14	0	0	1.12	0	0	3.52	3.28	1.25	0	222.75	0	5.03	12.17	28.19	0	0	0	0	0
X73	H5	73	M	NOD/ShiLtJ x K18 hACE2 (F1)	Pos	3	S	Serum	0	1.07692e+06	0	0	0	1.23	0	0	0	0.17	0	0	0	0	0	0.9	5.44	0	0	222.22	0	11.9	28.32	65.77	0	0	0	0	0
X74	H6	74	M	NOD/ShiLtJ x K18 hACE2 (F1)	Pos	3	S	Serum	0	0	0	0	0	1.84	0	0	0	0.23	0	0.11	0	0	0.04	3.52	5.44	0	0	245.38	10.4	15.9	6.04	42.07	0.12	0	5.23	4.68	0
X75	H7	75	F	NOD/ShiLtJ x K18 hACE2 (F1)	Pos	3	R	Serum	0	0	0	0	0	1.18	0	0	0	0.12	0	0	0	0	0.04	0	6.07	0	0	160.93	0	3.1	6.04	16.97	0	0	0	0	0
X76	H8	76	F	NOD/ShiLtJ x K18 hACE2 (F1)	Pos	3	R	Serum	0	1.96429e+06	0	0	0	1.62	0	0	0	0.34	0	0.48	0	0	0.04	0.9	4.2	0	0	167.59	0	17.32	35.08	82.18	0	0.61	0	0	0
X77	H9	77	M	NOD/ShiLtJ x K18 hACE2 (F1)	Pos	6	S	Serum	0	0	0	8.42	0	0.66	0	0	0	0.17	0	0	0	0	0.04	0.9	6.07	0	0	252.75	0	13.81	18.24	52.71	0.15	0	0	0	0
X78	H10	78	M	NOD/ShiLtJ x K18 hACE2 (F1)	Pos	6	S	Serum	6.41593e+08	10681.8	0	6.76	0	0.4	0	0	0	0.12	0	0	0	0	0	3.52	7.34	0	0	152.84	0	7.67	6.04	40.61	0	0	0	0	0
X79	H11	79	M	NOD/ShiLtJ x K18 hACE2 (F1)	Pos	6	S	Serum	0	0	0	0	0	0.04	0	0	0	0.12	0	0	0	0	0	0	4.2	0	0	95.24	0	1.93	0	10.97	0	0	0	0	0
X80	H12	80	M	NOD/ShiLtJ x K18 hACE2 (F1)	Pos	6	S	Serum	0	0	0	0	0	2.27	0	0	0	0.12	0	0	0	0	0	8.81	4.82	14.34	3.83	154.66	0	11.18	0	21.24	2.72	0	0	9.29	0
X1	A3	81	M	NOD/ShiLtJ x K18 hACE2 (F1)	Pos	6	S	Serum	0	8278.15	0	14.38	0	3.22	0	0	0	0.12	0	2.02	2.17	0	0.63	1.55	5.44	0	0	299.2	0	26.48	37.36	90.45	0.89	0.5	0	0	0
X31	D3	82	M	NOD/ShiLtJ x K18 hACE2 (F1)	Pos	6	S	Serum	0	9873.95	2.27	35.23	0.51	3.97	0	584.4	0	0.87	0.94	6.02	11.24	0	0	0	7.65	2.28	0	280.65	0	26.77	30.12	126.75	0.16	0	7.88	12.07	0
X3	A5	83	F	129S1/SvlmJ x K18 hACE2 (F1)	Pos	3	R	Serum	0	1.13782e+06	0	2.07	0	4.33	0	0	0	0.17	0	1.01	1.12	0	0.23	0	3.89	0	0	315.87	0	28.3	30.99	95.43	0.97	1.49	0	3.41	0
X4	A6	84	F	129S1/SvlmJ x K18 hACE2 (F1)	Pos	3	R	Serum	0	38194.4	0	0	0	1.71	0	0	0	0.06	0	0	0	0.35	0.43	1.55	5.13	0	0	234.3	0	9.61	21.89	49.54	0.05	0	0	0	0
X32	D4	85	F	129S1/SvlmJ x K18 hACE2 (F1)	Pos	6	R	Serum	1.87117e+06	96982.8	0	13.18	0	2.42	0	73.76	0	0.44	0	2.52	8.13	0	0	0	5.44	3.32	0	203.62	0	29.72	10.9	71.79	0	0	5.43	8.82	0
X33	D5	86	F	129S1/SvlmJ x K18 hACE2 (F1)	Pos	6	R	Serum	0	2500	4.4	80.84	0.93	5.59	0	1025.55	1.92	1.07	3.63	8.96	16.02	0	0.04	0	7.97	57.42	0	358.68	0	41.92	13.33	137.57	0.97	0.67	9.35	24.5	0
X34	D6	87	F	A/J x K18-ACE2 (F1)	Pos	3	S	Serum	0	2.4375e+06	0	6.34	0	2.51	0	0	0	0.44	2.88	24.29	5.18	8.86	0	0	6.07	0.41	0	273.68	3.24	50.66	82.34	226.71	0.82	4.82	11.57	29.75	0
X10	A12	90	M	129S1/SvlmJ x K18 hACE2 (F1)	Pos	3	R	Serum	3707.22	1.08796e+06	0	1.67	0	3.39	0	0	0	0.12	0	2.02	1.66	0.35	0.23	0	5.13	0	0	295.45	0	22.3	42.08	114.64	0.53	0.25	0	0	0
X11	B3	91	F	DBA/2 x K18 hACE2 (F1)	Pos	3	R	Serum	0	2.42647e+06	0	0	0	6.55	0.91	0	0	0.34	0.79	13.5	3.34	5.02	0.43	6.82	5.76	1.14	0	354.67	34.01	100.06	106.99	265.38	4.39	9.46	14.2	67.31	0
X12	B4	92	F	DBA/2 x K18 hACE2 (F1)	Pos	3	R	Serum	0	3.125e+06	0	0.74	0	4.67	0	0	0	0.17	0	3.33	2.77	2.46	0.43	0	5.13	0	0	261.69	0	30.76	57.14	149.95	1.04	3.29	4.37	6.68	0
X13	B5	93	F	DBA/2 x K18 hACE2 (F1)	Pos	3	R	Serum	0	750000	0	0	0	4.67	0	0	0	0.2	0.12	2.35	2.88	1.58	0.23	0	4.82	0	0	315.51	0	40.14	46.41	160.16	1.4	3.95	4.82	5.86	0
X14	B6	94	F	DBA/2 x K18 hACE2 (F1)	Pos	3	R	Serum	0	1.20109e+06	0	3.96	0	5.44	0	0	0	0.23	0.12	10.03	2.88	2.46	0.04	4.17	4.51	0	0	324.87	21.32	67.81	137.28	265.79	3.62	7.13	8.93	68.55	0
X15	B7	95	F	DBA/2 x K18 hACE2 (F1)	Pos	3	R	Serum	0	0	0	0	0	3.47	0	0	0	0.17	0	0	1.39	5.57	0.13	1.55	4.51	0	0	393.62	0	40.14	28.63	80.84	1.36	2.53	6.55	25.8	0
X16	B8	96	F	DBA/2 x K18 hACE2 (F1)	Pos	3	R	Serum	0	2.75e+06	0	0.94	0	4.12	0	0	0	0.17	0	3.01	3.12	0	0.23	0.26	4.51	0	0	289.45	0	36.74	91.51	179.17	1.07	4.71	0	4.34	0
X17	B9	97	M	DBA/2 x K18 hACE2 (F1)	Pos	3	R	Serum	0	4.16667e+06	0	2.97	0	5.53	0	0	0	0.17	0.47	6.96	3.34	23.01	0.04	1.55	9.58	0	0	310.91	0	63.97	72.03	171.66	2.71	8.63	5.63	27.09	0
X18	B10	98	M	DBA/2 x K18 hACE2 (F1)	Pos	3	R	Serum	0	295455	0	0	0	3.3	0	0	0	0.06	0	1.69	0.51	0	0.04	8.14	5.13	0	0	269.48	0	23.13	44.71	115.38	0.75	1.22	0	0	0
X19	B11	99	M	DBA/2 x K18 hACE2 (F1)	Pos	3	R	Serum	0	8463.54	0	0	0	4.84	0	0	0	0.17	0	2.02	1.39	6.13	0.23	25.58	5.76	0	0	334.87	47.95	19.79	32.12	97	0.82	1.74	0	0	0
X20	B12	100	M	DBA/2 x K18 hACE2 (F1)	Pos	3	R	Serum	0	3306.45	0	0	0	3.04	0	0	0	0.09	0	0	0	0	0.43	0	5.13	0	0	274.04	0	10.7	18.67	68.93	0.27	0	0	0	0
X21	C3	101	M	DBA/2 x K18 hACE2 (F1)	Pos	3	R	Serum	0	2.78614e+06	0	0.54	0	3.56	0	0	0	0.17	0	1.35	2.17	0	0.63	4.17	5.76	0	0	272.42	0	23.64	36.86	127.27	0.93	2.55	0	0	0
X22	C4	102	M	DBA/2 x K18 hACE2 (F1)	Pos	3	R	Serum	0	1.46013e+06	0	0	0	6.46	0	0	0	0.17	0	6.02	2.65	5.02	0.04	1.55	3.28	0	0	170.59	32.29	45.2	69.61	162.29	1.62	3.05	5.23	16.9	0
X23	C5	103	M	WSB/EiJ x K18-ACE2 (F1)	Pos	3	R	Serum	0	2.68258e+06	0	0.32	0	2.66	0	0	0	0.23	0.12	5.87	1.92	0	0.63	1.55	7.65	0	0	386.94	0	42.04	93.49	209.53	1.6	2.88	3.9	6.48	0
X24	C6	104	M	WSB/EiJ x K18-ACE2 (F1)	Pos	3	R	Serum	0	3.96053e+06	0	0	0	2.01	0	0	0	0.12	0	1.69	0	0.35	0.23	4.17	4.51	0	0	266.16	0	18.54	64.91	136.63	0.49	0.78	0	0	0
X25	C7	105	M	WSB/EiJ x K18-ACE2 (F1)	Pos	3	R	Serum	0	2.77632e+06	0	0	0	0.7	0	0	0	0.23	0	2.02	0	0	0.43	0	5.13	0	0	267.59	0	25.37	58.55	143.42	0.89	1.47	0	0	0
X27	C9	107	F	PWK/PhJ x K18 hACE2 (F1)	Pos	3	R	Serum	0	10037.9	0	1.07	2.24	1.1	0	0	0	0.17	0	1.69	9.16	2.75	0.83	12.14	14.16	0	0	356.32	0	35.35	59.25	116.54	1.02	0	4.37	10.84	0
X28	C10	108	M	PWK/PhJ x K18 hACE2 (F1)	Pos	6	R	Serum	0	0	0	7.09	0	3.52	0	0	0	0.17	0.12	0.3	1.66	0	0.23	0	5.13	2.39	0	403.67	0	42.16	10.23	61.31	2.19	0	3.39	77.94	0
X29	C11	109	M	PWK/PhJ x K18 hACE2 (F1)	Pos	6	R	Serum	0	0	0	28.94	0	4.59	0.61	13.73	0	0.12	0.63	5.87	4.86	1.58	1.24	14.82	10.23	4.04	0	480.57	2.19	106.11	41.17	163.65	4.05	3.57	12.52	121.35	0
X32	D4	112	F	PWK/PhJ x K18 hACE2 (F1)	Pos	3	R	Serum	0	50186.6	0	0	0	1.66	0	0	0	0.12	0	1.69	0	0	0.43	0	4.51	0	0	196.31	0	22.98	42.52	87.09	0.57	0	0	0	0
X33	D5	113	F	PWK/PhJ x K18 hACE2 (F1)	Pos	6	R	Serum	0	0	0	2.28	0	1.71	0	0	0	0.06	0	2.68	0	0.35	10.09	85.68	55.56	0	0	352.66	0	20.76	18.67	74.25	0.09	0	0	7.87	0
X35	D7	115	F	PWK/PhJ x K18 hACE2 (F1)	Pos	6	R	Serum	0	0	0	1.04	0	2.7	0	0	0	0.06	0	0	1.12	0	0.43	0	3.89	0	0	309.34	0	15.37	12.76	38.81	0.2	0	0	16.58	0
X36	D8	116	M	PWK/PhJ x K18 hACE2 (F1)	Pos	3	R	Serum	0	11000	0	1.27	0	3.73	0	0	0	0.17	0	3.01	0.15	0	0.63	0	8.94	0	0	289.8	9.02	30.5	68.69	137.71	1.11	0.61	0	24.79	0
X37	D9	117	M	PWK/PhJ x K18 hACE2 (F1)	Pos	3	R	Serum	0	18659.4	0	2.55	0	4.5	0	0	0	0.12	0	7.11	2.41	0	0.43	1.55	7.02	0.73	0	351.62	29.39	59.03	114.77	207.34	2.77	0	7.23	50.26	0
X38	D10	118	M	PWK/PhJ x K18 hACE2 (F1)	Pos	3	R	Serum	0	7932.69	0	0.94	0	1.4	0	0	0	0.12	0	12.9	1.39	0	0.43	0	5.76	0	0	361.98	84.33	42.63	74.38	199.58	1.56	0.72	3.9	36.24	0
X40	D12	120	F	WSB/EiJ x K18-ACE2 (F1)	Pos	3	S	Serum	0	344262	0	0	0	0.62	0	0	0	0.12	0	0.3	0	0	0.43	2.86	4.51	0	0	214.85	0	19.54	42.08	116.57	0.35	0	0	0	0
X41	E3	121	M	WSB/EiJ x K18-ACE2 (F1)	Pos	6	R	Serum	0	32803.5	8.69	36.86	0.02	9.39	0	544.37	14.26	0.23	0	17.97	5.69	15.24	0.63	80.17	18.16	0.31	0	391.47	11.42	37.88	58.9	175.08	1.17	4.52	0	10.66	0
X42	E4	122	M	WSB/EiJ x K18-ACE2 (F1)	Pos	6	R	Serum	0	18083.3	0	48.48	0	1.49	0	282.09	0	0.17	0	1.01	2.88	2.75	0.23	9.47	7.02	0	0	338.09	0	36.87	41.17	176.85	1.15	1.22	0	6.27	0
X43	E5	123	F	WSB/EiJ x K18-ACE2 (F1)	Pos	6	S	Serum	0	40398.6	0	26.51	1.02	4.12	0	0	0	0.23	0	1.01	4.44	2.75	0.43	1.55	5.76	0	0	343.72	0	47.83	110.06	236.29	1.83	0	0	15.44	0
X44	E6	124	F	WSB/EiJ x K18-ACE2 (F1)	Pos	6	S	Serum	0	14311.6	0	35.4	0	1.14	0	78.33	0	0.12	0.3	1.69	0.15	3.04	0.43	2.86	6.39	0	0	329.74	0	38.94	25.44	194.92	1.4	2.17	0	8.44	0
X45	E7	125	F	WSB/EiJ x K18-ACE2 (F1)	Pos	6	S	Serum	0	31087.7	0	48.48	0	2.96	0	139.16	0	0.44	0	1.01	2.17	3.89	0.83	9.47	6.39	0.31	0	215.54	0	39.52	24.76	150.03	1.47	2.61	0	15.28	0
X46	E8	126	F	WSB/EiJ x K18-ACE2 (F1)	Pos	6	S	Serum	0	14624.2	0	0	0	0.79	0	0	0	0.34	0	0	0.15	1.28	0	0	3.58	0	0	58.93	25.85	44.81	51.22	224.89	1.54	0	0	8.63	0
X47	E9	127	M	WSB/EiJ x K18-ACE2 (F1)	Pos	6	R	Serum	0	16164.9	3.44	75.97	0	9.65	0	271.42	0	0.23	0	2.02	3.34	3.61	0.43	12.14	9.58	0	0	428.13	0	71.18	76.11	277.82	2.84	2.45	0	38.21	0
X48	E10	128	M	WSB/EiJ x K18-ACE2 (F1)	Pos	6	R	Serum	0	23691.9	0	0	0	2.53	0	0	0	0.71	0	0.11	1.39	0	0.04	4.17	6.39	0	0	54.47	19.78	60.43	51.99	231.9	1.8	1.86	6.73	17.53	0
X49	E11	129	F	BALB/cJ x K18-ACE2 (F1)	Pos	3	R	Serum	0	0	0	0	0	1.23	0	0	0	0.12	0	0	0	0.35	0.43	1.55	7.65	0	0	279.35	0	11.51	7.04	83.65	0.05	0	0	0	0
X50	E12	130	F	BALB/cJ x K18-ACE2 (F1)	Pos	3	R	Serum	0	16360.3	0	0	0	2.87	0	0	0	0.17	0	0	0.15	0.97	0.43	1.55	4.51	0	0	242.83	0	17.97	27.39	113.69	0.42	0	0	0	0
X51	F3	131	F	BALB/cJ x K18-ACE2 (F1)	Pos	3	R	Serum	0	0	0	0	0	2.1	0	0	0	0.12	0	0	0	2.75	0.53	4.17	6.39	47.5	43.59	226.7	0	18.76	1.09	77.16	6.01	0	0	15.28	0
X52	F4	132	M	BALB/cJ x K18-ACE2 (F1)	Pos	3	R	Serum	0	327206	0	0	0	4.89	0	0	0	0.17	0	0.66	0.15	0	0.23	0	5.76	0	0	275.78	0	23.03	31.56	100.71	0.75	0.09	0	0	0
X53	F5	133	M	BALB/cJ x K18-ACE2 (F1)	Pos	3	R	Serum	0	16632.2	0	0	0	2.92	0	0	0	0.12	0	0	0	0	0.43	4.17	6.39	0	0	243.56	0	13.55	12.76	45.2	0.16	0	0	0	0
X54	F6	134	M	BALB/cJ x K18-ACE2 (F1)	Pos	3	R	Serum	622.172	1.15779e+06	0	0	0	3.39	0	0	0	0.12	0	0	0.51	0.35	0.43	0	5.13	0	0	267.67	0	20.3	28.63	89.96	0.46	0	0	0	0
X55	F7	135	M	BALB/cJ x K18-ACE2 (F1)	Pos	3	R	Serum	639.535	673653	0	0	0	1.84	0	0	0	0.12	0	0	0	0	0.04	6.82	5.13	0	0	284.08	0	15.75	12.76	87.46	0.16	0	0	0	0
X56	F8	136	M	BALB/cJ x K18-ACE2 (F1)	Pos	3	R	Serum	1238.74	96059.1	0	0	0	2.96	0	0	0	0.09	0	0	0	0	0.23	1.55	5.76	0	0	287.35	0	13.6	18.67	67.03	0.01	0	0	0	0
X57	F9	137	M	BALB/cJ x K18-ACE2 (F1)	Pos	3	R	Serum	0	1.34e+06	0	0.57	0	3.22	0	0	0	0.17	0	1.01	0.83	0	0.43	0	5.76	0	0	277.22	0	29.9	26.75	130.57	1.04	1.15	0	5	0
X58	F10	138	M	BALB/cJ x K18-ACE2 (F1)	Pos	6	R	Serum	0	1369.86	0	0	0	6.46	0.24	0	0	0.31	1.25	11.39	1.66	2.75	0.04	6.82	5.13	0	0	57.06	83.83	38.78	49.66	166.42	1.47	1.93	5.63	29.2	0
X59	F11	139	M	BALB/cJ x K18-ACE2 (F1)	Pos	6	R	Serum	0	37963	0	2.55	0	4.33	0	0	0	0.12	0	4.29	1.66	0.35	0.43	1.55	7.65	0	0	247.81	3.45	22.06	53.5	118.89	0.57	0	0	0	0
X61	G3	141	M	BALB/cJ x K18-ACE2 (F1)	Pos	6	R	Serum	0	15544.9	0	5.99	0	6.21	0	0	0	0.06	0	1.69	1.79	2.17	0.23	6.82	7.65	0	0	267.4	0	32.83	26.1	75.65	1.18	2.1	0	5.44	0
X62	G4	142	M	BALB/cJ x K18-ACE2 (F1)	Pos	6	R	Serum	0	13368.1	0	7.03	0	5.61	0	0	0	0.17	0	0	0	0.97	0.23	1.55	6.39	0	0	288.01	0	25.48	23.36	97.54	0.62	0.65	0	0	0
X63	G5	143	M	DBA/2 x K18 hACE2 (F1)	Pos	6	R	Serum	0	38281.2	0	0	0	5.19	0	0	0	0.28	0	1.35	2.65	0	0.93	33.7	7.65	1.14	0	69.69	37.14	53.54	42.52	165.14	1.67	1.95	2.82	21.69	0
X65	G7	145	M	B6 x K18-ACE2 (F1)	Pos	3	S	Serum	47.3485	437500	0	0	0	3.86	0	0	0	0.2	0	0.3	1.12	1.87	0.43	0	5.13	0	0	353.59	0	23.95	32.12	122.59	0.6	0	0	6.68	0
X66	G8	146	M	B6 x K18-ACE2 (F1)	Pos	3	S	Serum	0	410448	0	0	0	2.66	0	0	0	0.06	0	0.66	0.83	0	0.23	9.47	5.13	0	0	276.06	0	22	27.39	99.73	0.38	0	0	7.08	0
X67	G9	147	M	B6 x K18-ACE2 (F1)	Pos	3	S	Serum	0	1.01429e+06	0	0	0	1.4	0	0	0	0.09	0	1.01	1.12	0.35	0.63	4.17	5.76	0	0	293.77	0	24.3	29.83	103.56	0.6	1.31	0	0	0
X68	G10	148	M	B6 x K18-ACE2 (F1)	Pos	3	S	Serum	0	0	0	0	0	3.26	0	0	0	0	0	0	0	0	0.04	6.82	4.51	0	0	306.83	0	7.3	11.55	47.48	0.13	0	0	0	0
X69	G11	149	F	B6 x K18-ACE2 (F1)	Pos	3	S	Serum	0	166952	0	0	0	1.14	0	0	0	0.34	0	2.35	1.92	0	0.23	13.48	4.51	0	0	320.44	0	36.93	36.36	147.51	1.15	0	0	10.48	0
X70	G12	150	F	B6 x K18-ACE2 (F1)	Pos	3	S	Serum	0	197977	0	0	0	3.39	0	0	0	0.12	0	8.04	4.23	0	0.23	5.49	5.13	0	0	260.46	0	34.3	57.5	160.61	1.47	2.18	0	13.95	0
X71	H3	151	F	129S1/SvlmJ x K18 hACE2 (F1)	Pos	3	R	Serum	0	755396	0	8.04	0	7.78	0	0	0	0.2	0.94	67.71	6.49	0	0.23	1.55	7.02	0	0	252.54	0	71.68	108.31	210.72	2.59	10.1	0	17.22	0
X72	H4	152	F	129S1/SvlmJ x K18 hACE2 (F1)	Pos	3	R	Serum	0	65891.5	0	4.19	0	2.53	0	0	0	0.12	0	9.11	1.92	0	0.23	1.55	6.39	0	0	314.8	0	61.16	39.3	148.59	2.12	3.42	0	16.58	0
X73	H5	153	M	DBA/2 x K18 hACE2 (F1)	Pos	6	R	Serum	5.95238e+06	3535.35	0	3.84	0	4.89	0	0	0	0.06	0	8.65	5.07	0	0.43	1.55	7.02	0	0	214.97	0	21.85	16.89	46.72	0.71	0	0	0	0
X74	H6	154	M	DBA/2 x K18 hACE2 (F1)	Pos	6	R	Serum	2.7933e+06	2981.65	0	14.86	0	6.97	0	0	0	0.06	0	15.89	4.44	0.35	0.23	1.55	4.51	0	0	243.94	0	25.35	23.36	70.27	1.11	2.11	0	20.64	0
X75	H7	155	M	DBA/2 x K18 hACE2 (F1)	Pos	6	R	Serum	9.2437e+06	1834.86	0	4.05	0	5.87	0	0	0	0.06	0	7.11	3.23	0	0.04	2.86	5.76	0	0	234.53	0	25.81	20.33	67.51	1	0	0	7.08	0
X76	H8	156	M	DBA/2 x K18 hACE2 (F1)	Pos	6	R	Serum	1744.19	1404.49	0	4.82	0	3.13	0	0	0	0.06	0	1.01	0	0	0.04	2.86	5.76	0	0	215.99	0	15.27	18.67	58.96	0.2	0	0	0	0
X77	H9	157	F	DBA/2 x K18 hACE2 (F1)	Pos	6	R	Serum	0	899.281	0	24.84	0	3.04	0	0	0	0.12	0.12	1.69	0.83	0.97	0.04	1.55	7.65	0	0	244.21	0	52.64	24.76	116.39	1.31	3.1	0	10.48	0
X79	H11	159	F	NZO/HL x K18 hACE2 (F1)	Pos	3	R	Serum	0	3.49162e+06	0	6.18	0	1.79	0	0	0	0.09	0	12.9	5.07	0	0.04	4.17	4.51	0.1	0	156.6	0	51.83	93.24	174.35	1.87	5.07	0	1.59	0
X80	H12	160	F	NZO/HL x K18 hACE2 (F1)	Pos	6	R	Serum	0	671.141	0	50.26	0	4.25	0	178.86	0	0.12	0	2.02	3.23	0.97	0.43	6.82	7.65	0	0	296.58	0	65.03	42.08	207.91	1.98	1.62	4.37	24.79	0
X5	A7	161	F	NZO/HL x K18 hACE2 (F1)	Pos	6	R	Serum	0	0	0	1.77	0	7.57	5.96	0	0.39	0.23	5.48	3.65	3.79	24.8	0.43	17.5	10.23	2.18	22.68	312.48	36.86	65.38	40.24	151.26	3.91	0.75	9.77	75.98	0
X6	A8	162	F	NZO/HL x K18 hACE2 (F1)	Pos	6	R	Serum	0	1729.56	0	96.65	0	6.38	0	240.94	0	0.17	0.12	1.69	2.41	0.97	0.23	1.55	7.02	1.14	0	283.81	0	70.42	59.25	241.04	2.12	3.72	6.19	39.24	0
X7	A9	163	F	NZO/HL x K18 hACE2 (F1)	Pos	6	R	Serum	0	2071.01	0	17.97	0	4.76	0	0	0	0.12	0.12	61.18	11.59	2.17	0.43	4.17	6.39	0.52	0	230.17	0	65.98	45.57	152.76	2.05	2.74	4.82	38.73	0
X8	A10	164	F	NZO/HL x K18 hACE2 (F1)	Pos	6	R	Serum	661.376	786.164	0	70.33	0	7.14	0	220.79	0.39	0.17	0	3.49	3.57	2.17	0.04	6.82	7.02	0	0	287.85	0	80.88	70.53	231.04	2.77	0.9	6.37	56.71	0
X5	A7	165	F	NZO/HL x K18 hACE2 (F1)	Pos	6	R	Serum	0	3187.92	1.11	60.23	0.44	5.63	0	610.72	0	0.95	7.74	10.33	12.9	0	0	0	4.82	4.87	0	268.69	4.24	79.99	91.89	352.48	1.15	3.95	15.96	53.33	0
X9	A11	169	M	A/J x K18-ACE2 (F1)	Pos	6	S	Serum	523.013	1356.59	0	37.08	0.25	2.94	0	370.95	0	0.66	0.9	9.72	9.25	1.13	0	0	7.97	4.45	0	323.07	0	74.03	18.24	238.77	0.4	2.47	10.56	28.99	0
X10	A12	170	F	WSB/EiJ x K18-ACE2 (F1)	Pos	6	S	Serum	0	12640.4	4.53	109.43	0.96	3.92	0	1169	2.14	1.61	5.06	12.75	18.47	0	0	0	6.7	4.04	0	412.6	0	90.86	32.4	399.25	1.11	5.68	12.29	36.83	0
X11	B3	171	F	WSB/EiJ x K18-ACE2 (F1)	Pos	6	S	Serum	0	38759.7	3.14	56.12	0.54	4.05	0	481.56	0	1.15	6.8	12.15	10.44	0	0	22.88	19.51	4.04	0	396.75	28.07	67.51	67.61	342.86	1.04	2.8	13.32	56.65	0
X12	B4	172	M	WSB/EiJ x K18-ACE2 (F1)	Pos	3	R	Serum	0	2.31092e+06	0	12.9	0	1.12	0	0	0	0.66	0.43	39.06	9.98	0	0	0	3.58	3.21	0	417.78	14.55	111.35	148.93	360.41	1.44	8.74	12.87	29.82	0
X14	B6	174	F	B6 x K18-ACE2 (F1)	Pos	3	S	Serum	0	1.47059e+06	0	0	0	4.14	0	0	0	0.42	20.71	4.61	0.67	0	0	0	5.44	3.63	0	197.7	8.49	70.66	27.07	157.36	0.26	1.74	11.07	23.85	0
X15	B7	175	F	B6 x K18-ACE2 (F1)	Pos	3	S	Serum	0	3.53535e+06	0	0	0	1.99	0	0	0	0.5	5.58	20.78	2.29	0	0	0	4.2	2.8	0	230.92	19.62	70.27	56.97	199.47	0.35	4.1	10.56	27.02	0
X16	B8	176	F	B6 x K18-ACE2 (F1)	Pos	3	S	Serum	0	2.15827e+06	0	0	0	1.16	0	0	0	0.55	11.86	6.96	1.53	0	0	0	7.34	1.14	0	324.53	1.05	62.9	41.85	215.56	0.22	1.15	12.52	25.01	0
X18	B10	178	F	B6 x K18-ACE2 (F1)	Pos	6	S	Serum	0	8707.87	0	64.91	0.74	5.46	0	776.97	0	1.54	0.34	19.01	9.89	6.81	0	0	5.76	2.39	0	157.08	34.44	85	128.83	184.5	1.29	7.39	15.86	53.93	0
X19	B11	179	F	B6 x K18-ACE2 (F1)	Pos	6	S	Serum	0	2830.19	0	103.06	0.4	4.27	0	481.56	1.42	0.97	4.4	18.27	25.03	0	0	0	5.44	5.7	0	477.68	64.51	131.78	143.78	444.29	2.62	11.82	16.35	82.32	0
X20	B12	180	F	B6 x K18-ACE2 (F1)	Pos	6	S	Serum	1.1745e+07	7142.86	0	9.37	0	2.33	0	0	0	0.5	0	40.21	8.23	0	0	0	9.9	9.43	0	183.25	6.88	39.41	9.51	94.29	2.91	0	8.49	24.58	0
X21	C3	181	F	B6 x K18-ACE2 (F1)	Pos	6	S	Serum	5.05618e+07	7913.67	0	0	0	0	0	0	0	0.28	0	0	0	3.18	0	0	3.58	1.14	0	0	0	0.02	0	0	0	0	0	0	0
X22	C4	182	F	B6 x K18-ACE2 (F1)	Pos	6	S	Serum	0	18844.2	0	40.55	0.74	4.05	0	499.97	0	0.74	0.9	11.7	14.27	0	0	0	9.9	6.32	0	315.1	5.21	69.06	39.54	259.6	1.04	3.59	12.05	39.95	0
X23	C5	183	M	B6 x K18-ACE2 (F1)	Pos	3	S	Serum	0	5.04587e+06	0	0	0	2.89	0	0	0	0.39	4.66	13.95	3.12	0	0	0	7.97	1.97	0	480.99	8.14	63.44	47.85	200.81	0.24	2.36	12.75	28.71	0
X24	C6	184	M	B6 x K18-ACE2 (F1)	Pos	3	S	Serum	0	2.52294e+06	0	0	0	3.97	0	0	0	0.44	2.36	7.89	0.67	0	0	0	6.7	1.97	0	301.87	19.31	44.7	38.1	172.51	0.33	0	11.57	14.87	0
X25	C7	185	M	B6 x K18-ACE2 (F1)	Pos	3	S	Serum	0	0	0	0	0	3.45	0	0	0	0.42	3.06	21.07	0	0	0	0	4.2	2.39	0	577.92	235.3	38.58	54.8	375.12	0.35	0	10.69	23.85	0
X51	F3	185	M	B6 x K18-ACE2 (F1)	Pos	3	S	Serum	0	21582.7	0	0	0	3.45	0	0	0	0.42	3.06	21.07	0	0	0	0	4.2	2.39	0	577.92	235.3	38.58	54.8	375.12	0.35	0	10.69	23.85	0
X26	C8	186	M	B6 x K18-ACE2 (F1)	Pos	6	S	Serum	0	336134	1.64	47.48	0.58	5.89	0	370.95	0.17	0.92	1.06	9.27	8.32	0	0	0	12.84	3.63	0	239.83	0	33.04	39.54	194.8	0.07	0	9.77	24.72	0
X28	C10	188	M	B6 x K18-ACE2 (F1)	Pos	6	S	Serum	1834.86	25229.4	3.14	88.82	0.37	4.31	0	911.82	0	1.02	1.5	13.35	12.99	0	0	0	7.97	3.21	0	255.05	9.88	70.57	41.85	259.39	0.82	2.89	11.81	35.78	0
X29	C11	189	M	B6 x K18-ACE2 (F1)	Pos	6	S	Serum	8.69565e+07	27131.8	0	11.87	0.4	3.37	0	0	0	0.5	0	3.49	7.18	10.87	0	0	11.86	6.73	0	365.19	0	44.11	25.1	142.42	3.02	3.12	11.32	70.62	0
X30	C12	190	M	B6 x K18-ACE2 (F1)	Pos	6	R	Serum	1.01266e+07	8256.88	0	20.35	0	3.07	0	0	0	0.5	0	31.56	8.32	0	0	0	9.26	2.8	0	184.92	30.99	48.57	29.53	123.52	0.13	0	7.07	25.88	0
X31	D3	191	M	B6 x K18-ACE2 (F1)	Pos	6	R	Serum	2.75229e+06	36516.9	0	5.52	0	1.55	0	0	0	0.5	0	7.27	2.53	0	0	1.55	10.88	4.87	0	214.83	0.54	29.95	6.04	59.92	0.13	0	8.34	19.33	0
X35	D7	195	F	DBA/2 x K18 hACE2 (F1)	Pos	6	R	Serum	0	917.431	0	13.35	0	4.05	0	0	0	0.66	8.68	4.13	7.18	0	0	0	7.34	2.8	0	381.29	9.19	49	28.32	110.75	0.27	0	9.9	22.52	0
X36	D8	196	F	DBA/2 x K18 hACE2 (F1)	Pos	6	R	Serum	0	505.051	0	36.48	0.08	1.99	0	64.35	0	0.76	19.55	6.65	11.94	0	0	0	4.82	3.83	0	229.39	0	56.78	29.53	173.97	0	0	10.3	23.26	0
X37	D9	197	F	DBA/2 x K18 hACE2 (F1)	Pos	6	R	Serum	0	2310.92	0	28.37	0	3.62	0	47.7	0	0.76	1.94	3.81	9.98	0	0	0	8.61	4.04	0	146.72	0	51.52	21.5	133.39	0.11	1.49	8.03	15.03	0
X38	D10	198	F	DBA/2 x K18 hACE2 (F1)	Pos	6	R	Serum	0	2752.29	0	34.57	0	3.11	0	163.06	0	0.87	8.93	5.4	8.51	3.47	0	0	8.61	4.45	0	167.09	5.4	41.94	27.07	93.86	0	0	8.03	13.87	0
X39	D11	199	F	DBA/2 x K18 hACE2 (F1)	Pos	6	R	Serum	0	0	0	10.52	0	2.76	0	0	0	0.76	6.99	3.17	4.86	0	0	0	6.07	2.8	0	183.18	2.83	33.82	16.42	103	0	0	6.55	4.45	0
X40	D12	200	M	A/J x K18-ACE2 (F1)	Pos	6	S	Serum	0	1262.63	0	15.18	0	2.42	0	0	0	0.5	1.5	1.86	4.65	0	0	0	3.58	1.97	0	166.41	0	26.11	0	80.37	0	0	6.01	0	0
X41	E3	201	M	A/J x K18-ACE2 (F1)	Pos	6	S	Serum	0	1174.5	1.11	54.72	0.02	3.8	0	485.26	0	0.87	2.5	6.34	12.03	0	0	0	16.48	4.87	0	222.68	0	53.71	18.24	133.08	0.27	0	8.63	18.09	0
X42	E4	202	M	WSB/EiJ x K18-ACE2 (F1)	Pos	6	R	Serum	0	24297.8	3.44	41.72	0.25	2.16	0	390.56	0	0.97	2.71	10.64	10.26	0	0	1.55	11.86	5.28	0	183.1	0	40.72	28.93	134.06	0.09	0	10.82	9.84	0
X43	E5	203	M	WSB/EiJ x K18-ACE2 (F1)	Pos	6	R	Serum	0	61151.1	2.81	37.78	0.61	3.54	0	586.16	2.64	1.05	0.59	5.71	11.33	0	0	0	11.53	4.04	0	274.22	4.05	26.86	14.42	117.56	0	0	7.72	21.02	0
X44	E6	204	M	WSB/EiJ x K18-ACE2 (F1)	Pos	6	R	Serum	0	44964	5.47	153.45	1.34	4.65	0	1444.46	19.4	2.05	5.19	12.6	22.03	0	0	0	10.88	7.56	0	261.59	0	48.66	40.94	226.29	0.93	0	13.54	32.56	0
X45	E7	205	M	WSB/EiJ x K18-ACE2 (F1)	Pos	3	R	Serum	0	6.20504e+06	2.81	0.89	0.29	2.42	0	0	2.8	0.47	0	14.55	8.51	0	0	17.5	10.23	0.94	0	157.68	36.43	42.54	40.94	155.62	0	1.22	7.88	6.58	0
X46	E8	206	M	WSB/EiJ x K18-ACE2 (F1)	Pos	3	R	Serum	359.712	7.32323e+06	0	3.07	0	2.29	0	0	0	0.89	0	18.12	3.23	0	0	0	9.9	2.8	0	168.27	3.24	52.73	23	246.92	0.51	1.78	9.49	16.82	0
X47	E9	207	M	WSB/EiJ x K18-ACE2 (F1)	Pos	3	R	Serum	0	3.82576e+06	0	2.78	0	2.2	0	0	0	0.5	0	8.5	2.88	0	0	0	7.34	2.39	0	130.78	0	31.97	42.75	194.47	0	0	10.04	8.91	0
X48	E10	208	M	WSB/EiJ x K18-ACE2 (F1)	Pos	3	R	Serum	0	2.72472e+06	0	4.43	0	2.16	0	0	0	0.76	1.79	17.53	2.04	0	0	0	6.07	3.63	0	192.12	0	60.17	54.06	296.75	0.42	2.04	12.64	17.93	0
X50	E12	210	F	PWK/PhJ x K18 hACE2 (F1)	Pos	6	R	Serum	0	0	1.11	7.21	0	1.9	0	366.99	0	0.81	4.66	51.93	8.23	24.92	65.12	3684.26	2603.64	1.14	0	304.85	0	36.54	0	62.53	0	0	7.72	10.57	96.72
X51	F3	211	F	PWK/PhJ x K18 hACE2 (F1)	Pos	6	R	Serum	0	0	0	0	0	2.25	0	0	0	0.44	3.19	3.97	4.86	0	3.27	422.4	211.11	3.21	0	271.32	0	12.55	7.93	33.74	0	0	4.14	0	0
X52	F4	212	M	PWK/PhJ x K18 hACE2 (F1)	Pos	3	R	Serum	0	197464	0	0.73	0	3.07	0	0	0	0.55	1.79	28.23	5.38	0	0	4.17	36.11	3.42	0	202.14	0	39.74	44.93	116.13	0	0	10.56	15.52	0
X53	F5	213	M	PWK/PhJ x K18 hACE2 (F1)	Pos	3	R	Serum	0	103933	0	0	0	1.03	0	0	0	0.52	14.62	6.96	3.46	0	0	66.43	9.58	6.73	0	397.66	9.54	45.62	41.4	121.02	1.9	0	10.69	29.41	0
X54	F6	214	F	BALB/cJ x K18-ACE2 (F1)	Pos	3	R	Serum	0	843023	0	8.28	0	3.28	0	0	0	0.89	4.14	32.14	6.09	0	0	0	12.84	5.28	0	212.21	15.84	65.34	89.89	293.66	0.78	4.35	13.43	31.2	0
X55	F7	215	F	BALB/cJ x K18-ACE2 (F1)	Pos	3	R	Serum	0	458716	0	0.83	0	2.89	0	0	0	0.71	2.78	11.54	4.65	0	0	0	9.26	9.84	0	202.97	0	43.91	57.68	255.25	0.05	2.17	12.29	15.36	0
X56	F8	216	F	BALB/cJ x K18-ACE2 (F1)	Pos	3	R	Serum	0	894495	1.11	14.31	0.58	5.51	0	105.8	0	1.38	4.07	73.66	11.59	0	0	0	5.44	7.35	0	234.47	113.36	71.35	174.07	325.68	0.98	5.59	16.74	35.25	0
X57	F9	217	F	BALB/cJ x K18-ACE2 (F1)	Pos	6	R	Serum	1.34892e+07	3100.78	1.11	3.86	0	2.85	0	0	0	0.44	0	39.92	15.36	0	0	0	11.2	12.35	0	154.43	3.65	34.71	0	41.65	0.2	0	8.03	9.29	0
X59	F11	219	F	BALB/cJ x K18-ACE2 (F1)	Pos	6	R	Serum	0	0	0	25.03	0	3.62	0.15	0	0	0.34	18.45	2.19	4.55	0	0.33	0	13.5	1.14	0	324.14	27.63	82.55	0	137.36	0.53	2.52	10.82	37.75	0
X60	F12	220	F	BALB/cJ x K18-ACE2 (F1)	Pos	6	R	Serum	0	0	0	4.32	0	3.62	0	0	0	0.39	5.64	2.02	0.97	0	0	0	8.94	6.11	0	165.47	0	26.19	0	121.97	0	0	5.23	12.16	0
X61	G3	221	F	BALB/cJ x K18-ACE2 (F1)	Pos	6	R	Serum	0	0	0	17.62	0.02	5.25	0	97.37	0	0.71	3.87	4.61	7.75	0	0	0.26	19.51	2.39	0	144.87	0	49.41	10.9	119.86	0	0	10.82	22.66	0
X62	G4	222	F	BALB/cJ x K18-ACE2 (F1)	Pos	6	R	Serum	0	0	2.81	6.03	0	3.5	0	0	0	0.71	30.73	2.84	3	0	0	1.55	12.51	7.35	0	143.36	0	40.98	24.41	136.13	0.13	0.61	11.57	19.02	0
X63	G5	223	F	CAST/EiJ x K18-ACE2 (F1)	Pos	3	R	Serum	0	688073	0	0	0	2.76	0	0	0	0.39	9.36	1.86	0	0	0	0	7.34	4.45	0	188.25	0	24.89	34.03	99.71	0	0	7.23	0	0
X64	G6	224	F	CAST/EiJ x K18-ACE2 (F1)	Pos	3	R	Serum	0	1.84109e+06	0	0	0	1.81	0	0	0	0.34	6.73	6.02	0	0	0	0	7.97	4.87	0	251.6	0	42.45	30.71	131.4	0	0	7.4	0	0
X67	G9	227	F	129S1/SvlmJ x K18 hACE2 (F1)	Pos	6	R	Serum	0	0	3.44	105.81	1.34	4.22	0	1264.4	0.32	1.13	5.25	10.33	16.85	0	0	0	6.39	6.11	0	187.34	0	57.08	0	175.16	0.05	0	9.77	21.92	0
X68	G10	228	F	129S1/SvlmJ x K18 hACE2 (F1)	Pos	6	R	Serum	0	0	7.47	176.24	2.43	8.31	0	2068.64	2.31	2.15	11.62	24.59	25.11	0	0	0	11.86	4.45	0	198.19	0	77.2	27.7	249.41	0.27	0	10.82	24.43	0
X69	G11	229	M	129S1/SvlmJ x K18 hACE2 (F1)	Pos	6	R	Serum	0	2131.78	0	1.15	0	2.59	0	0	0	0.39	0.59	0	0	0	0	0	8.29	1.97	0	171.94	0	8.37	0	22.3	0	0	0	0	0
X70	G12	230	M	129S1/SvlmJ x K18 hACE2 (F1)	Pos	6	R	Serum	0	6651.38	0	0	0	0.51	0	0	0	0.26	1.5	0	0	0	0	0	15.82	2.8	0	146.72	0	10.73	0	20.88	0	0	0	0	0
X71	H3	231	M	129S1/SvlmJ x K18 hACE2 (F1)	Pos	3	R	Serum	0	6565.66	0	6.08	0	2.68	0	0	0	0.5	5.19	5.08	4.86	0	0	0	15.15	5.28	0	199.4	0	35.17	32.95	114.06	0.09	0	9.63	6.17	0
X71	H3	231	M	129S1/SvlmJ x K18 hACE2 (F1)	Pos	3	R	Serum	0	1.26404e+06	0	6.08	0	2.68	0	0	0	0.5	5.19	5.08	4.86	0	0	0	15.15	5.28	0	199.4	0	35.17	32.95	114.06	0.09	0	9.63	6.17	0
X72	H4	232	M	129S1/SvlmJ x K18 hACE2 (F1)	Pos	3	R	Serum	0	3651.69	0	8	0	4.57	0	0	0	0.6	3.87	14.55	6.98	0	0	0	7.97	4.87	0	276.11	4.05	57.35	49.86	195.3	0.42	2.04	11.69	18.56	0
X72	H4	232	M	129S1/SvlmJ x K18 hACE2 (F1)	Pos	3	R	Serum	0	1.98529e+06	0	8	0	4.57	0	0	0	0.6	3.87	14.55	6.98	0	0	0	7.97	4.87	0	276.11	4.05	57.35	49.86	195.3	0.42	2.04	11.69	18.56	0
X75	H7	235	M	129S1/SvlmJ x K18 hACE2 (F1)	Pos	6	R	Serum	0	899.281	4.01	98.39	1.11	4.05	0	1076.85	0	1.18	1.5	17.23	16.68	0	0	0	9.9	4.04	0	202.29	0	68.97	9.51	188.75	0.42	0	8.93	25.3	0
X76	H8	236	M	129S1/SvlmJ x K18 hACE2 (F1)	Pos	6	R	Serum	0	1079.14	4.01	112.42	1.29	5.59	0	1517.86	0.17	1.41	3.53	15	18.63	0	0	0	9.26	6.11	0	248.45	0	70.16	14.42	217.21	0.16	0	10.56	26.45	0
X77	H9	237	M	129S1/SvlmJ x K18 hACE2 (F1)	Pos	6	R	Serum	2.13568e+08	0	0	6.54	0	2.07	0	0	0	0.34	6.09	15.15	3.46	0	0	0	6.07	12.77	0	124.58	0	18.66	0	20.69	0	0	0	0	0
X79	H11	239	M	CAST/EiJ x K18-ACE2 (F1)	Pos	3	S	Serum	0	1.94444e+06	0	0	0	1.29	0	0	0	0.23	5.32	7.27	0.67	0	0	0	6.7	10.68	0	175	0	48.34	9.51	69.04	1.45	0	7.4	7.77	0
X1	A3	241	F	CAST/EiJ x K18-ACE2 (F1)	Pos	3	S	Serum	0	555556	0	0	0	0.64	0	0	0	0.31	5.03	5.32	0	0	0	8.81	3.89	1.66	0	124.62	0	27.61	24.41	31.66	0	0.48	6.19	0	0
X4	A6	244	M	PWK/PhJ x K18 hACE2 (F1)	Pos	6	R	Serum	1627.22	0	0	2.63	0	1.42	0	0	0	0.31	0.55	1.27	3.57	0	0	3.52	5.13	3.32	0	185.41	4.44	25.18	16.42	36.84	0.25	0	7.23	14.04	0
X5	A7	245	M	PWK/PhJ x K18 hACE2 (F1)	Pos	6	R	Serum	0	0	0	0	0	1.08	0	0	0	0.31	1.47	0	0	0	0	0.9	15.82	4.14	0.46	291.92	7.24	7.65	0	26.78	0.94	0	4.82	5.96	0
X6	A8	246	M	PWK/PhJ x K18 hACE2 (F1)	Pos	6	R	Serum	1.25e+08	0	0.78	10.07	0	7	0	166.74	0	0.42	0	5	5.28	0	0	0	6.39	2.7	0	199.9	0	26.26	0	30.41	0.47	0.63	7.4	9.1	0
X7	A9	247	M	PWK/PhJ x K18 hACE2 (F1)	Pos	6	R	Serum	NA	0	1.39	25.73	0	1.08	0	350.06	0	0.47	1.76	3.41	8.23	0	0	11.47	8.29	1.25	0	391.24	6.7	85.24	19.1	101.16	1.23	1.3	12.75	32.43	0
X10	A12	250	F	CAST/EiJ x K18-ACE2 (F1)	Pos	3	R	Serum	0	1.88889e+06	0	0	0	1.25	0	0	0	0.47	2.47	4.69	0	0	0	0	4.51	0.83	0	14.42	0	6.42	10.9	41.7	0	0	5.03	0	0
X11	B3	251	F	CAST/EiJ x K18-ACE2 (F1)	Pos	3	R	Serum	0	77381	0	0	0	0.2	0	0	1.83	0.2	1.76	1.09	0	0	0	0	0.89	0.62	0	100.5	16.8	14.63	37.11	59.64	0	0	9.49	5.11	0
X12	B4	252	F	CAST/EiJ x K18-ACE2 (F1)	Pos	3	R	Serum	182.482	785714	0	0	0	0.37	0	0	0	0.2	3.84	0	0	0	0	0	2.37	0.83	0	369.05	0	18.99	28.32	65.38	0	0	9.9	5.96	0
X14	B6	254	M	CAST/EiJ x K18-ACE2 (F1)	Pos	6	S	Serum	6.31868e+06	686275	0	0	0	1.42	0	0	0	0.47	0	8.42	0	0	0	0	6.39	2.08	0	87.63	0	11.53	21.5	31.18	0	0	4.6	0	0
X15	B7	255	M	CAST/EiJ x K18-ACE2 (F1)	Pos	6	S	Serum	0	512821	0	0	0	1.16	0	0	0	0.36	0	6.57	0	0	0	0	7.02	3.32	0	115.55	0	11.41	16.42	34.1	0	0	5.03	0	0
X16	B8	256	M	CAST/EiJ x K18-ACE2 (F1)	Pos	6	S	Serum	0	56532.7	2.27	0	0	1.51	0	0	0	0.42	7.02	41.86	4.44	0	0	3.52	7.65	2.08	0	233.78	69.33	30.81	91.39	232.03	0.48	0	10.69	20.41	0
X76	H8	257	M	CAST/EiJ x K18-ACE2 (F1)	Pos	3	S	Serum	0	2e+07	0	0	0	0.46	0	0	0	0.26	11.41	4.53	0	0	0	0	3.28	0	0	273.79	26.89	65.41	64.75	168.89	0.59	2.67	12.17	28.43	0
X77	H9	258	M	CAST/EiJ x K18-ACE2 (F1)	Pos	3	S	Serum	0	1.32812e+06	0	0	0	0	0	0	0	0.2	0	0	0	0	0	0	2.07	0	0	0	0	0	0	0	0	0	0	0	0
X21	C3	260	M	129S1/SvlmJ x K18 hACE2 (F1)	Pos	3	R	Serum	0	111111	0	0	0	1.12	0	0	1.56	0.31	2.05	1.35	0.15	25.56	0	4.83	6.54	0.62	0	28.97	38.62	41.14	15.45	99.14	0.84	2.79	11.32	26.09	0
X22	C4	261	M	129S1/SvlmJ x K18 hACE2 (F1)	Pos	3	R	Serum	0	2.04225e+06	0	3.5	0	2.51	0	0	0	0.26	2.75	13.5	5.49	0	0	0	5.29	1.04	0	336.32	33.22	41.56	95.07	228.23	0.88	6.11	10.43	24.06	0
X23	C5	262	F	CAST/EiJ x K18-ACE2 (F1)	Pos	3	R	Serum	0	4.36047e+06	0	0	0	0.24	0	0	0	0.31	3.84	6.49	0.15	0	0	0	5.29	1.25	0	339.51	0	45.92	36.11	145.17	0.95	5.12	12.05	21.09	0
X24	C6	263	F	CAST/EiJ x K18-ACE2 (F1)	Pos	3	R	Serum	0	2.25352e+06	0	0	0	0.51	0	0	0	0.31	2.61	3.01	0.51	0	0	0	3.43	1.46	0	308.5	1.86	38.16	47.44	86.94	0.33	3.56	10.69	14.45	0
X26	C8	265	F	CAST/EiJ x K18-ACE2 (F1)	Pos	6	R	Serum	0	25974	0	0	0	0.86	0	0	0	0.31	4.76	0.66	0	0	0	0	4.04	1.04	0	188.14	0	21.11	7.93	39.15	0.07	0	6.01	0	0
X27	C9	266	F	CAST/EiJ x K18-ACE2 (F1)	Pos	6	R	Serum	2.33645e+07	14545.5	2.27	2.79	2.02	12.71	0	16.16	0	0.26	0	73.09	39.86	0.35	0	0	6.54	1.46	0	593.74	17.2	74.67	141.42	182.02	1.6	4.89	12.87	51.1	0
X28	C10	267	F	CAST/EiJ x K18-ACE2 (F1)	Pos	6	R	Serum	2.11864e+07	67857.1	0	0	0	2.85	0	0	0	0.28	0	15.89	2.77	0	0	0	3.12	1.04	0	239.18	0	26.11	42.3	100.11	0.69	0	7.07	19.41	0
X29	C11	268	F	CAST/EiJ x K18-ACE2 (F1)	Pos	6	R	Serum	1041.67	75471.7	0	4.48	0	0.51	0	0	0	0.26	0	2.35	0	0.35	0	0	4.04	0.2	0	271.55	2.73	57.77	23.71	142.79	1.17	4.96	9.77	21.99	0
X30	C12	269	M	CAST/EiJ x K18-ACE2 (F1)	Pos	3	S	Serum	0	5.81395e+06	0	0	0	0.46	0	0	0	0.2	0	1.01	0	0	0	0	2.82	0.2	0	193.56	0	16.29	25.1	62.27	0.11	0	5.82	0	0
X31	D3	270	M	CAST/EiJ x K18-ACE2 (F1)	Pos	3	S	Serum	0	2.67857e+06	0	0	0	0.33	6.72	0	0.97	0.2	2.82	3.97	1.12	4.74	0	0	6.54	20.68	137.76	45.2	0	50.02	67.29	136.34	8.19	2.67	12.29	44.21	0
X32	D4	271	M	CAST/EiJ x K18-ACE2 (F1)	Pos	6	S	Serum	7633.59	10174.4	0	0	0	0.51	0	0	0	0.42	5.16	0.3	0	0	0	0	4.04	2.7	0	211.71	0	7.57	13.33	23.55	0	0	4.82	0	0
X33	D5	272	M	CAST/EiJ x K18-ACE2 (F1)	Pos	6	S	Serum	2.6087e+07	717822	0	1.01	0	3.75	0	16.16	0	0.26	0	25.32	19.99	0	0	0	4.66	2.7	0	212.51	15.12	51.26	108.64	99.43	1.85	3.44	10.43	46.95	0
X34	D6	273	M	CAST/EiJ x K18-ACE2 (F1)	Pos	6	S	Serum	2.87356e+07	972222	0	0	0	0.33	0	0	0	0.26	4.57	0.3	0	0	0	0	4.04	1.04	0	188.56	0	6.5	0	20.98	0	0	3.39	0	0
X36	D8	275	F	WSB/EiJ x K18-ACE2 (F1)	Pos	3	S	Serum	0	0	0	0	0	0.42	0	0	0	0.36	1.47	17.08	2.88	0	0	0	3.43	0.62	0	26.39	0	87.35	286.26	512.84	1.83	6.91	19.15	41.43	0
X37	D9	276	F	NZO/HL x K18 hACE2 (F1)	Pos	3	R	Serum	0	0	0	0	0	1.29	0	0	0	0.36	3.02	0	0.15	1.87	0	0	5.91	2.7	0	224.51	0	14.45	10.9	52.6	0.31	0	8.34	8.82	0
X16	C6	291	F	CAST/EiJ x K18-ACE2 (F1)	Pos	6	S	Serum	0	0	0	0	0	0.51	0	0	0	0.26	15.18	0	0	1.13	0	0	3.58	1.66	0	323.66	0	5.84	3.45	34.77	0.13	0	4.82	0	0
X17	C7	292	F	CAST/EiJ x K18-ACE2 (F1)	Pos	6	S	Serum	0	255319	0	11.52	0	1.03	0	167.96	0	0.39	27.2	5.24	3.17	1.13	0	0	4.82	2.49	0	398.78	0	84.9	55.16	313.19	1.71	2.07	13.32	38.47	0
X18	C8	293	F	CAST/EiJ x K18-ACE2 (F1)	Pos	6	S	Serum	0	24193.5	0	7.82	0	0.95	0	108.57	0	0.23	29.35	42.93	3.17	2.31	0	0	4.82	41.34	2.38	523.36	20.24	84.16	85.26	419.64	4.75	2.09	15.04	69.34	0
X19	D3	294	F	CAST/EiJ x K18-ACE2 (F1)	Pos	6	S	Serum	0	11194	0	10.14	0.02	1.86	0	239.84	0	0.44	4.17	4.29	5.54	0	0.04	8.81	12.18	2.7	0	460.64	9.36	62.8	50.64	331.15	1.38	1.5	13.43	70.68	0
X20	D4	295	F	PWK/PhJ x K18 hACE2 (F1)	Pos	3	R	Serum	0	336538	0	3.81	0	2.59	0	73.76	0	0.23	6.89	17.53	5.74	0	0	0	4.2	3.73	0	269.31	51.35	44.76	69.16	206.24	1.2	1.3	17.88	28.22	0
X21	D5	296	F	PWK/PhJ x K18 hACE2 (F1)	Pos	3	R	Serum	0	108209	0	2.1	0	1.03	0	25.04	8.52	0.34	9.14	13.8	4.71	0	0.53	11.47	6.07	2.49	0	550.47	29.97	111.42	103.73	393.5	2.26	5.04	21.72	49.77	0
X22	D6	297	F	PWK/PhJ x K18 hACE2 (F1)	Pos	3	R	Serum	0	0	0	0	0	0	0	0	0	0.23	0	0	0.02	1.73	0.53	0	3.89	2.08	0	0.32	0	0.22	0	0.32	0.03	0	0	0	0
X23	D7	298	F	PWK/PhJ x K18 hACE2 (F1)	Pos	3	R	Serum	0	0	0	0.2	0	1.03	0	0	0	0.2	5.61	20.92	4.71	0	0	0	7.34	2.08	0	311.48	106.83	77.68	98.18	172.68	1.49	3.03	19.15	35.58	0
X24	D8	299	F	PWK/PhJ x K18 hACE2 (F1)	Pos	3	R	Serum	0	87328.8	0	0.71	0	1.38	0	0	0	0.34	6.89	7.11	2.47	0	0	0	6.7	2.9	0	358.08	5.96	44.74	64.43	227.58	1.07	2.3	13.32	25.52	0
X25	E3	300	F	PWK/PhJ x K18 hACE2 (F1)	Pos	6	R	Serum	0	0	0	1.55	0	1.03	0	0	0	0.34	0.3	0	2.1	0	0	0	6.7	2.49	0	394.84	0	21.4	15.45	57.65	0.58	0	7.07	16.58	0
X26	E4	301	F	PWK/PhJ x K18 hACE2 (F1)	Pos	6	R	Serum	0	0	0	5.48	0	1.64	0	85.8	0	0.34	2.12	0.3	2.23	0	0	0	7.02	3.73	0	371.45	0	37.57	18.24	78.4	0.77	0	10.3	25.37	0
X27	E5	302	F	PWK/PhJ x K18 hACE2 (F1)	Pos	3	R	Serum	0	214286	0	0	0	1.12	0	0	0.25	0.2	4.3	23.86	3.29	0	0	10.14	7.97	2.08	0	397.49	116.18	98.07	112.75	299.78	1.67	4.83	18.07	46.08	0
X28	E6	303	F	PWK/PhJ x K18 hACE2 (F1)	Pos	3	R	Serum	0	22435.9	0	0	0	1.03	0	0	0	0.23	6	6.8	2.71	0.51	0	0.9	4.82	2.08	0	212.89	29.97	43.99	51.42	91.69	0.77	2.64	13.43	32.09	0
X29	E7	304	F	WSB/EiJ x K18-ACE2 (F1)	Pos	3	S	Serum	0	1.95833e+06	0	3.03	0.37	1.73	0	299.97	0.97	0.66	5.61	29.83	10.21	0.18	0.13	38.45	6.07	2.08	0	244.42	45.77	58.47	155.86	353.46	1.53	5.17	14.09	29.75	0
X30	E8	305	F	WSB/EiJ x K18-ACE2 (F1)	Pos	3	S	Serum	10638.3	9.60145e+06	0	0	0	0.59	0	0	0	0.34	1.47	15.3	2.47	5.16	0	0	1.77	1.66	0	126.02	106.09	79.67	169.12	344.57	1.31	6.65	15.55	32.9	0

## Sheet: Pathology
Mouse Number			Strain		Encephalitis		Interstitial Pneumonia					Numerical Score		Virus titers
	Pathology Report File	Sex		DPI	Yes	No	None	Minimal	Mild	Moderate	Severe	Encephalitis (0=No; 1=Yes)	Pneumonia (0=None; 1=Minimal; 2=Mild; 3=Moderate)	Brain	Lung
1	MS_20_158 cs	F	A/J x K18-ACE2 (F1)	3		x	x					0	0	0	0
2	MS_20_158 cs	F	A/J x K18-ACE2 (F1)	3		x		x				0	1	0	7.61218e+06
3	MS_20_158 cs	F	A/J x K18-ACE2 (F1)	3		x		x				0	1	0	3.30579e+06
5	MS_20_158 cs	F	A/J x K18-ACE2 (F1)	6		x	x					0	0	0	4746.14
6	MS_20_158 cs	F	A/J x K18-ACE2 (F1)	6		x	x					0	0	431.034	245.098
8	MS_20_158 cs	M	A/J x K18-ACE2 (F1)	6		x		x				0	1	1.34542e+08	84615.4
11	MS_20_158 cs	M	A/J x K18-ACE2 (F1)	3		x		x				0	1	0	608247
12	MS_20_158 cs	M	A/J x K18-ACE2 (F1)	6		x	x					0	0	1.02273e+09	21317.8
15	MS_20_158 cs	F	NZO/HL x K18 hACE2 (F1)	6		x	x					0	0	0	1182.03
17	MS_20_158 cs	F	NZO/HL x K18 hACE2 (F1)	3		x			x			0	2	1559.45	1.70746e+06
18	MS_20_158 cs	F	NZO/HL x K18 hACE2 (F1)	3		x		x				0	1	0	1.07798e+06
19	MS_20_158 cs	F	NZO/HL x K18 hACE2 (F1)	3		x			x			0	2	0	2.04416e+06
20	MS_20_158 cs	M	NZO/HL x K18 hACE2 (F1)	3		x	x					0	0	0	2.34903e+06
21	MS_20_158 cs	M	NZO/HL x K18 hACE2 (F1)	3		x		x				0	1	0	5.03067e+06
22	MS_20_158 cs	M	NZO/HL x K18 hACE2 (F1)	3		x	tissue not present					0		0	7.14286e+06
23	MS_20_158 cs	M	NZO/HL x K18 hACE2 (F1)	6		x	x					0	0	141720	541.126
24	MS_20_158 cs	M	NZO/HL x K18 hACE2 (F1)	6		x		x				0	1	0	6219.81
25	MS_20_158 cs	M	NZO/HL x K18 hACE2 (F1)	6		x		x				0	1	0	9108.53
26	MS_20_158 cs	M	NZO/HL x K18 hACE2 (F1)	6		x		x				0	1	0	914.634
27	MS-20-159 cs	M	NZO/HL x K18 hACE2 (F1)	6		x			x			0	2	0	1981.35
28	MS-20-159 cs	M	NZO/HL x K18 hACE2 (F1)	3		x			x			0	2	0	0
29	MS-20-159 cs	M	NZO/HL x K18 hACE2 (F1)	3	x					x		1	3	0	1.15789e+06
31	MS-20-159 cs	M	NZO/HL x K18 hACE2 (F1)	3	x				x			1	2	0	0
32	MS-20-159 cs	M	CAST/EiJ x K18-ACE2 (F1)	6		x	x					0	0	7.11207e+08	273920
33	MS-20-159 cs	M	CAST/EiJ x K18-ACE2 (F1)	6	x		x					1	0	0	192080
34	MS-20-159 cs	M	CAST/EiJ x K18-ACE2 (F1)	6		x	x					0	0	0	6177.16
35	MS-20-159 cs	F	129S1/SvlmJ x K18 hACE2 (F1)	3		x	x					0	0	0	1.64356e+06
36	MS-20-159 cs	F	129S1/SvlmJ x K18 hACE2 (F1)	3		x			x			0	2	0	1.32022e+06
37	MS-20-159 cs	F	129S1/SvlmJ x K18 hACE2 (F1)	6	x					x		1	3	3.97059e+08	13032.6
38	MS-20-159 cs	F	129S1/SvlmJ x K18 hACE2 (F1)	6		x				x		0	3	0	0
39	MS-20-159 cs	M	129S1/SvlmJ x K18 hACE2 (F1)	6		x	x					0	0	0	5900
41	MS-20-159 cs	F	NOD/ShiLtJ x K18 hACE2 (F1)	6		x				x		0	3	6.10465e+08	495.05
42	MS-20-159 cs	F	NOD/ShiLtJ x K18 hACE2 (F1)	6	x			x				1	1	9.1821e+06	1694.92
43	MS-20-159 cs	F	NOD/ShiLtJ x K18 hACE2 (F1)	6	x				x			1	2	1.44022e+07	12236.8
44	MS-20-159 cs	M	NOD/ShiLtJ x K18 hACE2 (F1)	3		x		x				0	1	0	9.13462e+06
46	MS-20-159 cs	M	PWK/PhJ x K18 hACE2 (F1)	3	x		x					1	0	0
47	MS-20-159 cs	M	PWK/PhJ x K18 hACE2 (F1)	3	x					x		1	3	0	612374
50	MS-20-159 cs	F	WSB/EiJ x K18-ACE2 (F1)	3	x			x				1	1	0	7.0028e+06
51	MS-20-159 cs	F	WSB/EiJ x K18-ACE2 (F1)	3	x			x				1	1	1241.13	7.58102e+06
52	MS-20-159 cs	F	NOD/ShiLtJ x K18 hACE2 (F1)	3		x			x			0	2	0	1555.56
53	MS-20-159 cs	F	NOD/ShiLtJ x K18 hACE2 (F1)	3		x	x					0	0	0	808333
54	MS-20-162 cs	F	A/J x K18-ACE2 (F1)	3		x		x				0	1	0	1.18132e+06
55	MS-20-162 cs	F	A/J x K18-ACE2 (F1)	3		x			x			0	2	0	2.26562e+06
56	MS-20-162 cs	M	A/J x K18-ACE2 (F1)	3		x			x			0	2	0	4.20561e+06
57	MS-20-162 cs	M	A/J x K18-ACE2 (F1)	3		x			x			0	2	0	500000
58	MS-20-162 cs	M	A/J x K18-ACE2 (F1)	3		x		x				0	1	0	3.56855e+06
59	MS-20-162 cs	F	A/J x K18-ACE2 (F1)	6		x				x		0	3	0	24818.8
60	MS-20-162 cs	F	A/J x K18-ACE2 (F1)	6	x				x			1	2	7.16912e+08	60483.9
61	MS-20-162 cs	M	A/J x K18-ACE2 (F1)	6	x			x				1	1	6.41593e+08	165493
62	MS-20-162 cs	M	A/J x K18-ACE2 (F1)	6	x		x					1	0	2.46914e+08	0
63	MS-20-162 cs	M	A/J x K18-ACE2 (F1)	6		x			x			0	2	0	961.538
64	MS-20-162 cs	F	NZO/HL x K18 hACE2 (F1)	3		x		x				0	1	0	1.38672e+06
66	MS-20-162 cs	F	NOD/ShiLtJ x K18 hACE2 (F1)	3		x	x					0	0	0	0
67	MS-20-162 cs	F	NOD/ShiLtJ x K18 hACE2 (F1)	3		x	x					0	0	0	250000
68	MS-20-162 cs	F	NOD/ShiLtJ x K18 hACE2 (F1)	6		x		x				0	1	0	18494.9
70	MS-20-162 cs	F	NOD/ShiLtJ x K18 hACE2 (F1)	6		x			x			0	2	0	0
72	MS-20-162 cs	M	NOD/ShiLtJ x K18 hACE2 (F1)	3		x	x					0	0	0	0
73	MS-20-162 cs	M	NOD/ShiLtJ x K18 hACE2 (F1)	3		x		x				0	1	0	1.07692e+06
74	MS-20-162 cs	M	NOD/ShiLtJ x K18 hACE2 (F1)	3		x	x					0	0	0	0
76	MS-20-162 cs	F	NOD/ShiLtJ x K18 hACE2 (F1)	3		x		x				0	1	0	1.96429e+06
78	MS-20-162 cs	M	NOD/ShiLtJ x K18 hACE2 (F1)	6		x				x		0	3	0	10681.8
79	MS-20-162 cs	M	NOD/ShiLtJ x K18 hACE2 (F1)	6		x		x				0	1	0	0
80	MS-20-162 cs	M	NOD/ShiLtJ x K18 hACE2 (F1)	6		x		x				0	1	0	0
81	MS-20-162 cs	M	NOD/ShiLtJ x K18 hACE2 (F1)	6		x				x		0	3	0	8278.15
82	MS-20-162 cs	M	NOD/ShiLtJ x K18 hACE2 (F1)	6	x					x		1	3	0	9873.95
83	MS-20-162 cs	F	129S1/SvlmJ x K18 hACE2 (F1)	3		x		x				0	1	0	1.13782e+06
84	MS-20-162 cs	F	129S1/SvlmJ x K18 hACE2 (F1)	3		x		x				0	1	0	38194.4
85	MS-20-162 cs	F	129S1/SvlmJ x K18 hACE2 (F1)	6		x			x			0	2		96982.8
86	MS-20-162 cs	F	129S1/SvlmJ x K18 hACE2 (F1)	6		x				x		0	3		2500
87	MS-20-167 cs	F	A/J x K18-ACE2 (F1)	3		x		x				0	1	0	6.48611e+06
88	MS-20-167 cs	M	A/J x K18-ACE2 (F1)	3		x		x				0	1	0	1.69975e+07
89	MS-20-167 cs	M	129S1/SvlmJ x K18 hACE2 (F1)	3		x	x					0	0	0	0
90	MS-20-167 cs	M	129S1/SvlmJ x K18 hACE2 (F1)	3		x		x				0	1	2756.65	1.08796e+06
91	MS-20-167 cs	F	DBA/2 x K18 hACE2 (F1)	3		x		x				0	1	0	2.42647e+06
92	MS-20-167 cs	F	DBA/2 x K18 hACE2 (F1)	3		x		x				0	1	0	6.76471e+06
93	MS-20-167 cs	F	DBA/2 x K18 hACE2 (F1)	3		x	x					0	0	0	3.01667e+06
94	MS-20-167 cs	F	DBA/2 x K18 hACE2 (F1)	3		x		x				0	1	0	5.24457e+06
95	MS-20-167 cs	F	DBA/2 x K18 hACE2 (F1)	3		x	x					0	0	0	0
96	MS-20-167 cs	F	DBA/2 x K18 hACE2 (F1)	3		x		x				0	1	0	2.75e+06
97	MS-20-167 cs	M	DBA/2 x K18 hACE2 (F1)	3		x			x			0	2	0	4.16667e+06
98	MS-20-167 cs	M	DBA/2 x K18 hACE2 (F1)	3		x		x				0	1	0	2.46212e+06
99	MS-20-167 cs	M	DBA/2 x K18 hACE2 (F1)	3		x	x					0	0	0	19531.2
100	MS-20-167 cs	M	DBA/2 x K18 hACE2 (F1)	3		x	x					0	0	0	3306.45
101	MS-20-167 cs	M	DBA/2 x K18 hACE2 (F1)	3		x		x				0	1	0	3.31325e+06
102	MS-20-167 cs	M	DBA/2 x K18 hACE2 (F1)	3		x		x				0	1	0	1.33261e+06
103	MS-20-167 cs	M	WSB/EiJ x K18-ACE2 (F1)	3		x	x					0	0	0	2.68258e+06
104	MS-20-167 cs	M	WSB/EiJ x K18-ACE2 (F1)	3		x		x				0	1	0	4.84211e+06
105	MS-20-167 cs	M	WSB/EiJ x K18-ACE2 (F1)	3		x		x				0	1	0	2.72807e+06
145	MS-21-002 cs	M	B6 x K18-ACE2 (F1)	3		x			x			0	2	47.3485	437500
146	MS-21-002 cs	M	B6 x K18-ACE2 (F1)	3		x			x			0	2	0	410448
147	MS-21-002 cs	M	B6 x K18-ACE2 (F1)	3		x		x				0	1	0	1.01429e+06
149	MS-21-002 cs	F	B6 x K18-ACE2 (F1)	3		x		x				0	1	0	166952
150	MS-21-002 cs	F	B6 x K18-ACE2 (F1)	3		x		x				0	1	0	197977
107	MS-21-002 cs	F	PWK/PhJ x K18 hACE2 (F1)	3		x			x			0	2	0	10037.9
108	MS-21-002 cs	M	PWK/PhJ x K18 hACE2 (F1)	6		x				x		0	3	0	0
109	MS-21-002 cs	M	PWK/PhJ x K18 hACE2 (F1)	6	min					x		1	3	0	0
110	MS-21-002 cs	F	PWK/PhJ x K18 hACE2 (F1)	3		x	x					0	0	0	0
111	MS-21-002 cs	F	PWK/PhJ x K18 hACE2 (F1)	3		x	x					0	0	0	0			M day 6
112	MS-21-002 cs	F	PWK/PhJ x K18 hACE2 (F1)	3		x			x			0	2	0	50186.6
113	MS-21-002 cs	F	PWK/PhJ x K18 hACE2 (F1)	6		x				x		0	3	0	0
114	MS-21-002 cs	F	PWK/PhJ x K18 hACE2 (F1)	6		x	x					0	0	0	0
115	MS-21-002 cs	F	PWK/PhJ x K18 hACE2 (F1)	6		x				x		0	3	0	0
116	MS-21-002 cs	M	PWK/PhJ x K18 hACE2 (F1)	3		x			x			0	2	0	11000
117	MS-21-002 cs	M	PWK/PhJ x K18 hACE2 (F1)	3		x		x				0	1	0	18659.4
118	MS-21-002 cs	M	PWK/PhJ x K18 hACE2 (F1)	3		x		x				0	1	0	7932.69
119	MS-21-002 cs	F	WSB/EiJ x K18-ACE2 (F1)	3		x		x				0	1	0	0
120	MS-21-002 cs	F	WSB/EiJ x K18-ACE2 (F1)	3		x		x				0	1	0	344262
121	MS-21-002 cs	M	WSB/EiJ x K18-ACE2 (F1)	6		x			x			0	2	0	32803.5
122	MS-21-002 cs	M	WSB/EiJ x K18-ACE2 (F1)	6		x			x			0	2	0	18083.3
123	MS-21-002 cs	F	WSB/EiJ x K18-ACE2 (F1)	6		x				x		0	3	0	40398.6
124	MS-21-002 cs	F	WSB/EiJ x K18-ACE2 (F1)	6		x				x		0	3	0	14311.6
125	MS-21-002 cs	F	WSB/EiJ x K18-ACE2 (F1)	6		x			x			0	2	0	31087.7
126	MS-21-002 cs	F	WSB/EiJ x K18-ACE2 (F1)	6		x				x		0	3	0	14624.2
127	MS-21-002 cs	M	WSB/EiJ x K18-ACE2 (F1)	6		x				x		0	3	0	16164.9
128	MS-21-002 cs	M	WSB/EiJ x K18-ACE2 (F1)	6		x			x			0	2	0	23691.9
129	MS-21-002 cs	F	BALB/cJ x K18-ACE2 (F1)	3		x	x					0	0	0	0
130	MS-21-002 cs	F	BALB/cJ x K18-ACE2 (F1)	3		x	x					0	0	0	16360.3
131	MS-21-002 cs	F	BALB/cJ x K18-ACE2 (F1)	3		x		x				0	1	0	0
132	MS-21-002 cs	M	BALB/cJ x K18-ACE2 (F1)	3		x		x				0	1	0	327206
133	MS-21-002 cs	M	BALB/cJ x K18-ACE2 (F1)	3		x		x				0	1	0	16632.2
134	MS-21-002 cs	M	BALB/cJ x K18-ACE2 (F1)	3		x		x				0	1	622.172	1.15779e+06
135	MS-21-002 cs	M	BALB/cJ x K18-ACE2 (F1)	3		x			x			0	2	639.535	673653
136	MS-21-002 cs	M	BALB/cJ x K18-ACE2 (F1)	3		x		x				0	1	1238.74	96059.1
137	MS-21-002 cs	M	BALB/cJ x K18-ACE2 (F1)	3		x			x			0	2	0	1.34e+06
138	MS-21-002 cs	M	BALB/cJ x K18-ACE2 (F1)	6		x				x		0	3	0	1369.86
139	MS-21-002 cs	M	BALB/cJ x K18-ACE2 (F1)	6		x			x			0	2	0	37963
141	MS-21-002 cs	M	BALB/cJ x K18-ACE2 (F1)	6		x				x		0	3	0	15544.9
142	MS-21-002 cs	M	BALB/cJ x K18-ACE2 (F1)	6		x			x			0	2	0	13368.1
143	MS-21-002 cs	M	DBA/2 x K18 hACE2 (F1)	6	min					x		1	3	0	38281.2
144	MS-21-002 cs	M	DBA/2 x K18 hACE2 (F1)	6	mild				x			1	2	5.03145e+07	52036.2
151	MS-21-010 cs	F	129S1/SvlmJ x K18 hACE2 (F1)	3		x			x			0	2	0	755396
152	MS-21-010 cs	F	129S1/SvlmJ x K18 hACE2 (F1)	3		x			x			0	2	0	65891.5
153	MS-21-010 cs	M	DBA/2 x K18 hACE2 (F1)	6	mild				x			1	2	5.95238e+06	3535.35
154	MS-21-010 cs	M	DBA/2 x K18 hACE2 (F1)	6	mild			x				1	1	2.7933e+06	2981.65
155	MS-21-010 cs	M	DBA/2 x K18 hACE2 (F1)	6	mild				x			1	2	9.2437e+06	1834.86
156	MS-21-010 cs	M	DBA/2 x K18 hACE2 (F1)	6		x			x			0	2	1744.19	1404.49
157	MS-21-010 cs	F	DBA/2 x K18 hACE2 (F1)	6		x			x			0	2	0	899.281
159	MS-21-010 cs	F	NZO/HL x K18 hACE2 (F1)	3		x		x				0	1	0	3.49162e+06
160	MS-21-010 cs	F	NZO/HL x K18 hACE2 (F1)	6		x				x		0	3	0	671.141
161	MS-21-010 cs	F	NZO/HL x K18 hACE2 (F1)	6		x				x		0	3	0	0
162	MS-21-010 cs	F	NZO/HL x K18 hACE2 (F1)	6		x				x		0	3	0	1729.56
163	MS-21-010 cs	F	NZO/HL x K18 hACE2 (F1)	6	min				x			1	2	0	2071.01
164	MS-21-010 cs	F	NZO/HL x K18 hACE2 (F1)	6		x			x			0	2	661.376	786.164
165	MS-21-010 cs	F	NZO/HL x K18 hACE2 (F1)	6		x			x			0	2	0	3187.92
166	MS-21-010 cs	F	A/J x K18-ACE2 (F1)	6		x	x					0	0	0	0
167	MS-21-010 cs	F	A/J x K18-ACE2 (F1)	6	mod		x					1	0	0	62949.6
168	MS-21-010 cs	M	A/J x K18-ACE2 (F1)	6		x	x					0	0	12893.1	0
170	MS-21-010 cs	F	WSB/EiJ x K18-ACE2 (F1)	6		x			x			0	2	0	12640.4
171	MS-21-010 cs	F	WSB/EiJ x K18-ACE2 (F1)	6		x			x			0	2	0	38759.7
172	MS-21-010 cs	M	WSB/EiJ x K18-ACE2 (F1)	3		x		x				0	1	0	2.31092e+06
173	MS-21-010 cs	M	WSB/EiJ x K18-ACE2 (F1)	3		x		x				0	1	0	5.03876e+06
174	MS-21-010 cs	F	B6 x K18-ACE2 (F1)	3		x		x				0	1	0	1.47059e+06
175	MS-21-010 cs	F	B6 x K18-ACE2 (F1)	3		x		x				0	1	0	3.53535e+06
176	MS-21-010 cs	F	B6 x K18-ACE2 (F1)	3		x		x				0	1	0	2.15827e+06
177	MS-21-010 cs	F	B6 x K18-ACE2 (F1)	6		x			x			0	2	0	3669.72
178	MS-21-010 cs	F	B6 x K18-ACE2 (F1)	6		x			x			0	2	0	8707.87
179	MS-21-010 cs	F	B6 x K18-ACE2 (F1)	6		x			x			0	2	0	2830.19
180	MS-21-010 cs	F	B6 x K18-ACE2 (F1)	6	mild				x			1	2	1.1745e+07	7142.86
181	MS-21-010 cs	F	B6 x K18-ACE2 (F1)	6	mild				x			1	2	5.05618e+07	7913.67
182	MS-21-010 cs	F	B6 x K18-ACE2 (F1)	6		x			x			0	2	0	18844.2
183	MS-21-010 cs	M	B6 x K18-ACE2 (F1)	3		x		x				0	1	0	5.04587e+06
184	MS-21-010 cs	M	B6 x K18-ACE2 (F1)	3		x		x				0	1	0	0
185	MS-21-010 cs	M	B6 x K18-ACE2 (F1)	6		x	x					0	0	0	21582.7
186	MS-21-010 cs	M	B6 x K18-ACE2 (F1)	3		x			x			0	2	0	2.52294e+06
187	MS-21-010 cs	M	B6 x K18-ACE2 (F1)	6	min			x				1	1	0	336134
188	MS-21-010 cs	M	B6 x K18-ACE2 (F1)	6		x			x			0	2	1834.86	25229.4
189	MS-21-010 cs	M	B6 x K18-ACE2 (F1)	6	min				x			1	2	8.69565e+07	27131.8
190	MS-21-010 cs	M	B6 x K18-ACE2 (F1)	6	mild				x			1	2	1.01266e+07	8256.88
191	MS-21-010 cs	M	B6 x K18-ACE2 (F1)	6	min				x			1	2	2.75229e+06	36516.9
192	MS-21-010 cs	F	C57BL/6J-Gt(ROSA)26Sor<em25(KRT18-ACE2)Mvw>/Mvw	3	min			x				1	1	4621.85
193	MS-21-010 cs	F	C57BL/6J-Gt(ROSA)26Sor<em25(KRT18-ACE2)Mvw>/Mvw	3	min			x				1	1	6741.57
194	MS-21-010 cs	F	C57BL/6J-Gt(ROSA)26Sor<em25(KRT18-ACE2)Mvw>/Mvw	3	min			x				1	1	486577
195	MS-21-013 cs	F	DBA/2 x K18 hACE2 (F1)	6		x			x			0	2	0	917.431
196	MS-21-013 cs	F	DBA/2 x K18 hACE2 (F1)	6		x			x			0	2	0	505.051
197	MS-21-013 cs	F	DBA/2 x K18 hACE2 (F1)	6		x			x			0	2	0	2310.92
198	MS-21-013 cs	F	DBA/2 x K18 hACE2 (F1)	6		x			x			0	2	0	2752.29
199	MS-21-013 cs	F	DBA/2 x K18 hACE2 (F1)	6		x			x			0	2	0	0
200	MS-21-013 cs	M	A/J x K18-ACE2 (F1)	6		x			x			0	2	0	1262.63
201	MS-21-013 cs	M	A/J x K18-ACE2 (F1)	6		x			x			0	2	0	1174.5
202	MS-21-013 cs	M	WSB/EiJ x K18-ACE2 (F1)	6		x		x				0	1	0	24297.8
203	MS-21-013 cs	M	WSB/EiJ x K18-ACE2 (F1)	6		x				x		0	3	0	61151.1
204	MS-21-013 cs	M	WSB/EiJ x K18-ACE2 (F1)	6		x			x			0	2	0	44964
205	MS-21-013 cs	M	WSB/EiJ x K18-ACE2 (F1)	3		x		x				0	1	0	6.20504e+06
206	MS-21-013 cs	M	WSB/EiJ x K18-ACE2 (F1)	3		x		x				0	1	359.712	7.32323e+06
207	MS-21-013 cs	M	WSB/EiJ x K18-ACE2 (F1)	3		x		x				0	1	0	3.82576e+06
208	MS-21-013 cs	M	WSB/EiJ x K18-ACE2 (F1)	3		x			x			0	2	0	2.72472e+06
209	MS-21-013 cs	F	PWK/PhJ x K18 hACE2 (F1)	6		x	x					0	0	0	0
210	MS-21-013 cs	F	PWK/PhJ x K18 hACE2 (F1)	6		x		x				0	1	0	0
211	MS-21-013 cs	F	PWK/PhJ x K18 hACE2 (F1)	6		x		x				0	1	0	0
212	MS-21-013 cs	M	PWK/PhJ x K18 hACE2 (F1)	3		x		x				0	1	0	197464
213	MS-21-013 cs	M	PWK/PhJ x K18 hACE2 (F1)	3		x		x				0	1	0	103933
214	MS-21-013 cs	F	BALB/cJ x K18-ACE2 (F1)	3		x		x				0	1	0	843023
215	MS-21-013 cs	F	BALB/cJ x K18-ACE2 (F1)	3		x		x				0	1	0	458716
216	MS-21-013 cs	F	BALB/cJ x K18-ACE2 (F1)	3		x		x				0	1	0	894495
217	MS-21-013 cs	F	BALB/cJ x K18-ACE2 (F1)	6	mild			x				1	1	1.34892e+07	3100.78
218	MS-21-013 cs	F	BALB/cJ x K18-ACE2 (F1)	6		x				x		0	3	335.57	505.051
219	MS-21-013 cs	F	BALB/cJ x K18-ACE2 (F1)	6		x			x			0	2	0	0
220	MS-21-013 cs	F	BALB/cJ x K18-ACE2 (F1)	6		x			x			0	2	0	0
221	MS-21-013 cs	F	BALB/cJ x K18-ACE2 (F1)	6		x			x			0	2	0	0
222	MS-21-013 cs	F	BALB/cJ x K18-ACE2 (F1)	6		x			x			0	2	0	0
223	MS-21-013 cs	F	CAST/EiJ x K18-ACE2 (F1)	3		x		x				0	1	0	688073
224	MS-21-013 cs	F	CAST/EiJ x K18-ACE2 (F1)	3		x		x				0	1	0	1.84109e+06
250	MS-21-103 cs	F	CAST/EiJ x K18-ACE2 (F1)	3		*	*					0	0	0	1.88889e+06
251	MS-21-103 cs	F	CAST/EiJ x K18-ACE2 (F1)	3		*		*				0	1	0	77381
252	MS-21-103 cs	F	CAST/EiJ x K18-ACE2 (F1)	3		*	*					0	0	182.482	785714
254	MS-21-103 cs	M	CAST/EiJ x K18-ACE2 (F1)	6	mild				*			1	2	6.31868e+06	686275
255	MS-21-103 cs	M	CAST/EiJ x K18-ACE2 (F1)	6	mild				*			1	2	0	512821
256	MS-21-103 cs	M	CAST/EiJ x K18-ACE2 (F1)	6	mild				*			1	2	0	56532.7
257	MS-21-103 cs	M	CAST/EiJ x K18-ACE2 (F1)	3		*			*			0	2	0	2e+07
258	MS-21-103 cs	M	CAST/EiJ x K18-ACE2 (F1)	3		*		*				0	1	0	1.32812e+06
260	MS-21-152 cs	M	129S1/SvlmJ x K18 hACE2 (F1)	3		*			*			0	2	0	111111
261	MS-21-152 cs	M	129S1/SvlmJ x K18 hACE2 (F1)	3		*				*		0	3	0	2.04225e+06
262	MS-21-152 cs	F	CAST/EiJ x K18-ACE2 (F1)	3		*			*			0	2	0	4.36047e+06
263	MS-21-152 cs	F	CAST/EiJ x K18-ACE2 (F1)	3		*		*				0	1	0	2.25352e+06
265	MS-21-152 cs	F	CAST/EiJ x K18-ACE2 (F1)	6		*				*		0	3	0	25974
266	MS-21-152 cs	F	CAST/EiJ x K18-ACE2 (F1)	6	mod w/thrombi			*				1	1	2.33645e+07	14545.5
267	MS-21-152 cs	F	CAST/EiJ x K18-ACE2 (F1)	6	mod w/thrombi			*				1	1	2.11864e+07	67857.1
268	MS-21-152 cs	F	CAST/EiJ x K18-ACE2 (F1)	6	min					*		1	3	1041.67	75471.7
269	MS-21-152 cs	M	CAST/EiJ x K18-ACE2 (F1)	3		*			*			0	2	0	5.81395e+06
270	MS-21-152 cs	M	CAST/EiJ x K18-ACE2 (F1)	3		*		* fbr				0	1	0	2.67857e+06
271	MS-21-152 cs	F	CAST/EiJ x K18-ACE2 (F1)	6		*		*				0	1	7633.59	10174.4
272	MS-21-152 cs	M	CAST/EiJ x K18-ACE2 (F1)	6	marked w/thrombi		*					1	0	2.6087e+07	717822
273	MS-21-152 cs	M	CAST/EiJ x K18-ACE2 (F1)	6	marked w/thrombi			*				1	1	2.87356e+07	972222
275	MS-21-152 cs	F	WSB/EiJ x K18-ACE2 (F1)	3		*		*				0	1	0	0
276	MS-21-152 cs	F	NZO/HL x K18 hACE2 (F1)	3	min meningitis		*					1	0	0	0
291	MS-21-204 cs	F	CAST/EiJ x K18-ACE2 (F1)	6		*	qns					0	?	0	0
292	MS-21-204 cs	F	CAST/EiJ x K18-ACE2 (F1)	6		*				*		0	3	0	255319
293	MS-21-204 cs	F	CAST/EiJ x K18-ACE2 (F1)	6		*			*			0	2	0	24193.5
294	MS-21-204 cs	F	CAST/EiJ x K18-ACE2 (F1)	6		*				*		0	3	0	11194
295	MS-21-204 cs	F	PWK/PhJ x K18 hACE2 (F1)	3		*			*			0	2	0	336538
296	MS-21-204 cs	F	PWK/PhJ x K18 hACE2 (F1)	3		*			*			0	2	0	108209
297	MS-21-204 cs	F	PWK/PhJ x K18 hACE2 (F1)	3		*				*		0	3	0	0
298	MS-21-204 cs	F	PWK/PhJ x K18 hACE2 (F1)	3		*			*			0	2	0	0
299	MS-21-204 cs	F	PWK/PhJ x K18 hACE2 (F1)	3		*			*			0	2	0	87328.8
300	MS-21-204 cs	F	PWK/PhJ x K18 hACE2 (F1)	6		*				*		0	3	0	0
301	MS-21-204 cs	F	PWK/PhJ x K18 hACE2 (F1)	6		*				*		0	3	0	0
302	MS-21-204 cs	F	PWK/PhJ x K18 hACE2 (F1)	3		*	qns					0	?	0	214286
303	MS-21-204 cs	F	PWK/PhJ x K18 hACE2 (F1)	3		*		*				0	1	0	22435.9
304	MS-21-204 cs	F	WSB x K18-ACE2 (F1)	3		*		*				0	1	0	1.95833e+06
305	MS-21-204 cs	F	WSB x K18-ACE2 (F1)	3		*		*				0	1	10638.3	9.60145e+06
